# Supplementary material for: RMEL3, a novel BRAFV600E-associated long noncoding RNA, is required for MAPK and PI3K signaling in melanoma
Source: Oncotarget. 2016 May 4;7(24):36711–8. doi: 10.18632/oncotarget.9164 (PMC5095033; doi:10.18632/oncotarget.9164)
Supplement: Supplementary file 2 [file oncotarget-07-36711-s002.xlsx]

## Sheet: Table S1
Differentially expressed genes between RMEL3 High X RMEL3 Low TCGA groups (adjusted p-value <0.00001 and log2 fold change <-2 or >2)
mRNA	log2FC	FDR
TMPRSS9	4.68722	1.6e-24
HES2	-4.2284	1.85e-24
PDPN	-3.03264	3.39e-24
ARHGAP6	2.81991	4.91e-24
C1QTNF3	3.7192	1.88e-23
DHRS9	-2.55141	9.83e-23
AQPEP	-4.98211	7.37e-22
FAM131B	3.46797	1.13e-20
G0S2	-2.63551	1.54e-20
RRAD	-3.19656	3.51e-20
DES	-4.8593	6.87e-20
SYNM	2.10537	2.29e-19
RGS5	2.55447	3.32e-19
PLAU	-2.25939	3.52e-19
CHIT1	-3.93257	5.62e-19
LIX1	-5.67381	2.26e-18
MSMP	2.64496	2.29e-18
FAM19A2	3.04497	3.42e-18
PAEP	-5.45479	3.69e-18
CPN2	-5.24862	1.64e-17
DPP4	-2.18008	1.96e-17
LAMC2	-3.23829	1.97e-17
FLNC	-2.71461	2.97e-17
PTN	3.75597	3.13e-17
C2orf82	4.91084	3.83e-17
TESC	2.4393	4.79e-17
SLC9A3	3.89341	4.86e-17
PLN	2.90892	6.75e-17
HS3ST2	-2.46921	7.12e-17
GPR85	-2.22618	8.45e-17
KLHDC8A	3.38939	4.07e-16
ATP1B2	2.55674	7.56e-16
TPRG1	-2.1463	1.61e-15
CCBE1	-3.25585	2.16e-15
CDA	-2.27149	3.2e-15
SYNC	-2.03652	4.3e-15
EPHA4	-2.17891	4.3e-15
ST8SIA5	4.19875	4.32e-15
ITIH5	3.24755	7.06e-15
SLC16A6	-2.70688	7.06e-15
SLC24A4	-2.86366	7.73e-15
CAPS	2.30416	9.83e-15
SOD3	2.1324	9.94e-15
MYBPC1	4.91459	1.19e-14
SORCS2	2.49779	1.46e-14
DACH1	-2.51655	1.65e-14
MRGPRX3	4.47063	2.41e-14
TBX1	-2.61593	3.04e-14
TP63	-2.78523	3.26e-14
WNT16	3.30912	3.42e-14
CES1	-2.80125	3.42e-14
MYT1	2.49497	3.59e-14
ABCA9	2.19062	4.64e-14
ABCA8	3.11558	4.94e-14
SCUBE1	-3.28823	7.04e-14
NAPSA	-2.60173	8.04e-14
ADRA2B	2.45195	1.02e-13
DHH	2.3931	1.68e-13
INHA	2.3389	2.22e-13
SNCAIP	-2.31862	2.59e-13
CSTA	-2.82931	3.13e-13
SLC38A8	-6.92681	4.92e-13
ATP6V0D2	-3.11667	5.35e-13
ART3	3.18021	5.62e-13
VIPR1	-2.50068	7.24e-13
THSD7A	2.0073	1.03e-12
ABCA10	2.08917	1.14e-12
ANPEP	-2.04299	1.76e-12
F5	2.61948	2.26e-12
VIT	3.4943	2.82e-12
NTRK1	2.50224	3.26e-12
ABCC11	3.00776	3.32e-12
ACAN	2.27663	3.69e-12
ENTPD2	3.89722	3.74e-12
ZCCHC12	2.6094	4.19e-12
THBS2	2.0113	4.28e-12
LIFR	2.22825	4.58e-12
SFTPB	-7.28355	4.62e-12
COL11A2	2.64593	9.42e-12
RELN	3.17339	1.02e-11
MGP	2.08283	1.25e-11
ABCA6	2.29107	1.26e-11
VPREB3	-2.42712	1.51e-11
GSDMC	-3.03792	1.85e-11
FAM107A	2.02058	2.32e-11
ADAMTS8	-2.73036	2.45e-11
CXCL3	-2.65774	3.1e-11
FGF5	-4.48479	3.29e-11
VCX3A	3.81031	3.35e-11
TMEM156	-2.05244	3.35e-11
BTBD11	-2.04468	3.42e-11
TGFA	2.21463	3.61e-11
SPOCK3	6.68639	4e-11
COL22A1	2.51028	5.34e-11
S100A9	-2.36415	6.16e-11
CLIC3	-2.1433	6.44e-11
AIM1L	-2.96842	7.15e-11
SLC17A6	8.71946	7.25e-11
CXCL14	-2.54573	7.56e-11
S100A8	-2.84162	7.7e-11
GAL3ST1	2.86468	7.94e-11
RYR2	2.27047	8.82e-11
AGTR1	-2.62707	9.88e-11
CHRM3	2.36933	9.94e-11
SERPINB7	-4.03948	1.02e-10
LGALS12	3.33306	1.24e-10
AQP3	-2.10977	1.24e-10
COL9A3	2.15242	1.43e-10
BNIPL	-2.68914	1.6e-10
TCL1A	-3.01803	1.72e-10
CNTN4	2.20711	1.78e-10
AMY1A	-4.09255	2.18e-10
SERPINA3	2.48046	2.32e-10
C9orf169	-2.12356	2.86e-10
TNS4	-2.67513	3.24e-10
TRIM67	2.29536	4.09e-10
CNFN	-2.38773	4.5e-10
GPR133	2.06063	4.6e-10
STAP1	-2.47227	4.6e-10
WISP3	3.1527	4.9e-10
SLPI	-3.29551	5.1e-10
PRH2	-2.07169	5.53e-10
TMPRSS4	-4.03794	6.07e-10
KRT15	-3.74568	7.98e-10
S100A2	-2.37352	8.22e-10
GADL1	-4.47495	8.32e-10
COL7A1	-2.04031	1.01e-09
EPHX3	-2.30208	1.04e-09
SULT2B1	-2.55808	1.04e-09
GPX2	-3.50925	1.07e-09
CRLF1	2.49763	1.1e-09
AJAP1	-2.59959	1.1e-09
FREM1	2.42213	1.11e-09
CNTNAP4	4.28401	1.25e-09
GAP43	2.87656	1.37e-09
NCCRP1	-2.43157	1.58e-09
DNASE1L3	-2.18866	1.69e-09
CAPNS2	-3.20563	1.69e-09
SPIB	-2.11232	1.79e-09
BMX	2.59566	1.89e-09
KCNA6	2.51657	1.93e-09
RHOV	-2.17565	1.98e-09
TMEM59L	2.31238	2.07e-09
GRIA2	4.60857	2.16e-09
WFDC1	-2.34976	2.18e-09
MGST1	-2.05615	2.54e-09
SH3RF2	-2.64885	2.64e-09
EMILIN3	2.27821	2.99e-09
TMEM100	2.2133	3.09e-09
ARHGAP8	-2.54191	3.39e-09
ITGA10	2.22012	3.42e-09
CD177	-2.62593	3.75e-09
TMEM45B	-2.869	4.49e-09
TEKT5	-3.07956	5.54e-09
ITGB6	-2.92276	5.96e-09
HCN1	2.47269	6.51e-09
CNTN6	3.72225	6.89e-09
FGFR2	-2.35892	8.06e-09
POU3F3	2.27713	8.09e-09
NR5A1	-3.79264	8.6e-09
SCNN1B	-2.23685	1.03e-08
ANO2	-2.10901	1.09e-08
STAC2	2.20387	1.16e-08
RHCG	-2.52053	1.19e-08
C2orf40	3.13921	1.21e-08
TTYH1	2.02207	1.57e-08
CHRDL1	2.18554	1.79e-08
S100P	-2.54767	1.88e-08
BLK	-2.4557	1.95e-08
KRT9	-8.69486	1.95e-08
VCX	3.41571	1.96e-08
MEGF10	2.15958	1.98e-08
BANK1	-2.39449	2.1e-08
GRIK3	2.37403	2.12e-08
FCRL2	-2.53911	2.21e-08
FCER2	-3.08518	2.65e-08
SFTPA2	-6.14194	2.79e-08
PROM2	-2.2244	2.96e-08
PCSK9	-2.56404	3.15e-08
FAM129C	-2.47163	3.21e-08
ST6GALNAC1	-2.0004	3.4e-08
TSPAN8	3.24452	3.73e-08
DEFB1	-3.75439	3.73e-08
DMRTA1	2.15746	3.86e-08
MAMDC2	2.27867	3.97e-08
FREM2	2.06103	4.23e-08
DNER	-3.02784	4.25e-08
PI3	-3.40848	4.36e-08
TPTE	2.60433	5.13e-08
LYPD3	-2.00625	7.13e-08
REG1A	8.21491	7.82e-08
C20orf26	-2.48842	8.28e-08
SERPINA5	2.03896	9.27e-08
MCF2	-3.01552	1.01e-07
TGM1	-2.20442	1.09e-07
LGR5	-3.27778	1.12e-07
KANK4	2.52678	1.22e-07
PPP1R1B	2.32146	1.46e-07
S100A14	-2.7852	1.52e-07
CXCR5	-2.18973	1.58e-07
MMP1	-2.0879	1.91e-07
WFDC2	2.2807	2.16e-07
GRHL2	-3.66004	2.2e-07
OLIG1	2.03762	2.25e-07
NDST3	2.4255	2.86e-07
CR2	-3.38865	3.05e-07
ALDH3B2	-2.4429	3.22e-07
KRT80	-2.07119	3.54e-07
KCNIP1	2.12629	3.57e-07
CYP4F22	-3.05601	3.65e-07
SP5	-2.00417	3.7e-07
C3orf55	-2.26817	4.01e-07
TNMD	-3.26885	4.23e-07
MS4A1	-2.41158	4.59e-07
ATP1A2	2.98805	5.7e-07
SYTL5	2.46248	5.81e-07
PRG4	-2.42573	5.9e-07
CLCA2	-2.53576	7.36e-07
EVPL	-2.19651	7.77e-07
ZNF750	-2.21622	7.78e-07
TIMD4	-2.02609	9.3e-07
EPN3	-3.03171	9.6e-07
FCAMR	-3.65671	9.89e-07
PDZK1IP1	-3.12817	1.02e-06
ADCY2	-2.16176	1.18e-06
GJB5	-2.9308	1.24e-06
SULT1E1	-5.0438	1.26e-06
HRASLS5	2.22579	1.39e-06
GAD2	5.94022	1.4e-06
MAL2	-2.20059	1.64e-06
FERMT1	-2.39846	1.76e-06
ANGPTL7	2.27702	1.77e-06
CHRM1	2.02374	1.79e-06
FCRL1	-2.71091	1.86e-06
CHAD	2.67172	2.04e-06
SMR3B	-7.17895	2.05e-06
TCF21	-2.90001	2.19e-06
PKP3	-2.06921	2.3e-06
TMPRSS11D	-3.48535	2.55e-06
HP	-2.50659	2.65e-06
FOXJ1	2.32628	3.01e-06
SEMA3E	2.45997	3.18e-06
OTOR	11.1479	3.22e-06
SERPINB4	-3.92405	3.5e-06
COL9A1	2.64384	3.73e-06
CD19	-2.41302	3.75e-06
CCL21	-2.09075	4.15e-06
EPCAM	-2.28272	4.75e-06
SDR16C5	-2.99954	4.94e-06
CCDC64B	-2.35202	5.53e-06
NPY6R	2.44602	6.03e-06
LCN2	3.07304	6.3e-06
BNC1	-2.22842	6.5e-06
MAGEC2	2.31716	6.63e-06
KLK13	-2.50277	7.46e-06
SLC15A1	-2.98573	7.73e-06
MMP10	-2.32135	8.61e-06
AP1M2	-2.74614	9.26e-06
RAB25	-2.94366	9.52e-06
WFDC5	-3.30945	9.87e-06

## Sheet: Table S2
Microarray of RMEL3 knockdown A375-SM melanoma cells (p-value <0.01 and log2 fold change <-0.5 or >0.5)
TargetID	Log2FC	p-value
H19	-7.05606	1.76885e-18
CSPG5	-5.31536	0.000407362
PRPH	-5.06805	6.19398e-07
RAMP1	-4.93357	1.94599e-18
LAPTM5	-4.88264	1.85588e-06
FLJ35220	-4.78932	1.22724e-06
C11ORF9	-4.58342	0.000243383
HIST1H2BE	-4.50499	0.00168217
ARHGEF16	-4.48382	0.00308127
JAG2	-4.43911	1.22877e-05
CYTL1	-4.38054	2.43372e-06
LOC100127888	-4.25983	5.39175e-19
SHISA2	-4.25187	7.41464e-13
HMGB1	-4.06848	0.000429388
CIDEC	-3.96193	0.00139817
CST1	-3.8515	4.9807e-21
LOC728910	-3.82407	3.46944e-07
LOC653499	-3.80735	3.2124e-14
LGALS7B	-3.77191	1.88712e-17
ZNF426	-3.76717	2.83407e-05
PDE2A	-3.74802	0.00122174
ZNF788	-3.71242	9.04232e-10
RAP1GAP	-3.66418	2.25704e-17
LOC727901	-3.65951	7.10444e-05
LOC647310	-3.64386	0.000727595
SLC5A4	-3.62299	5.79149e-09
RG9MTD2	-3.603	1.15165e-05
TMOD1	-3.59874	2.73143e-09
SCARNA8	-3.56166	0.00775532
HRK	-3.52947	7.44646e-15
HS.10862	-3.49401	4.09921e-18
CYP1A1	-3.48858	6.96771e-05
HS.453381	-3.47211	2.42611e-06
LOC100129550	-3.4608	8.41395e-09
TXK	-3.3623	7.43002e-07
ERO1L	-3.33134	6.03532e-16
IGSF11	-3.32075	2.15874e-10
UHMK1	-3.30847	1.13131e-09
LOC729816	-3.29094	3.22218e-19
RIMKLB	-3.26554	2.27379e-12
MT1F	-3.18503	1.04923e-07
MYBL1	-3.15136	1.84582e-08
LGALS7	-3.14598	1.03992e-06
DCT	-3.11847	2.31601e-11
MT1G	-3.11222	9.90353e-18
C2ORF79	-3.07719	4.17561e-17
MAMDC2	-3.06236	1.97574e-16
PPP1R1B	-3.0321	3.69207e-07
SILV	-3.02867	3.24743e-15
TMEM194B	-2.98868	0.00319154
STK32A	-2.94984	2.48256e-13
ASB1	-2.94689	8.27409e-17
EFHD1	-2.93582	1.31762e-09
PTCH1	-2.92811	9.02194e-05
CALU	-2.91812	1.48265e-18
B3GALTL	-2.91329	2.07453e-08
GNG2	-2.90494	2.10388e-16
NPTX2	-2.86603	1.97811e-15
ATP1B2	-2.84176	5.29505e-11
SOX8	-2.81459	4.50661e-16
SPIN4	-2.80541	1.2723e-10
GPX3	-2.79821	1.35513e-06
D4S234E	-2.78263	7.66055e-15
KRT18P17	-2.77844	0.000934695
EEF1A2	-2.77343	1.88538e-16
LOC388588	-2.76866	1.56534e-15
ARC	-2.7481	0.000529103
LEMD1	-2.74325	6.69083e-11
SCARNA9	-2.68393	0.000122343
BTBD7	-2.67195	0.00419788
CYGB	-2.66818	1.99982e-17
CHCHD6	-2.65499	2.89261e-11
HS.127310	-2.64909	4.28904e-17
NHS	-2.6487	1.63132e-05
SHF	-2.64142	0.00208925
LOC645378	-2.63048	0.00167568
NFIA	-2.62974	4.22105e-13
FSTL1	-2.62228	1.53649e-14
NT5M	-2.62197	3.13422e-08
FAM107B	-2.61499	5.77457e-14
CACNA1H	-2.60433	0.00114451
LRG1	-2.59736	2.78195e-05
TBL1XR1	-2.59735	0.000126873
C9ORF58	-2.58628	6.21599e-07
RPL28	-2.58134	1.22521e-11
SPRR2F	-2.56698	7.05164e-07
ANKRD35	-2.56172	0.00274075
WDR62	-2.545	0.00957238
TMEM84	-2.53675	1.80796e-06
RTP4	-2.52793	0.000559126
GJB1	-2.52459	1.9516e-12
ST6GALNAC2	-2.51706	5.60596e-13
LOC645489	-2.50362	2.63093e-13
KCNAB1	-2.49735	0.000305844
USP46	-2.49735	0.000350776
TMEM181	-2.49531	8.70723e-16
CPN1	-2.48331	1.88973e-15
LCN2	-2.48049	1.0018e-09
HIST1H2BC	-2.47904	3.71433e-07
PPPDE1	-2.47824	1.67904e-15
ZBTB42	-2.47058	4.46334e-09
PRSS33	-2.47027	0.00480352
FGF2	-2.45229	2.98401e-07
ALG10B	-2.44439	1.93299e-05
OSBPL10	-2.43901	6.46592e-16
MTE	-2.43075	1.15555e-12
KLHL24	-2.419	1.24082e-07
METTL7B	-2.41712	1.66177e-12
HIST1H1C	-2.40682	1.09746e-15
ACER3	-2.39341	4.44662e-10
PLCB1	-2.39187	0.00115952
TESC	-2.35077	3.05823e-11
RPS6KA5	-2.34811	8.43199e-10
APOD	-2.34156	7.93579e-10
AFF4	-2.33259	6.45104e-15
REG3G	-2.32656	1.16335e-07
LOC644242	-2.32623	0.000236167
MLANA	-2.31915	0.0005745
LOC284988	-2.31047	3.77086e-08
CAMKV	-2.30546	3.17585e-05
RAD51AP1	-2.30174	4.5942e-05
MAN1A2	-2.30173	2.09406e-08
ERMP1	-2.29838	3.56246e-12
RBPMS2	-2.28949	3.43463e-08
LOC644150	-2.2777	0.000809301
TMTC3	-2.27428	0.00553439
MAPK6	-2.27313	4.51835e-13
TMSB15A	-2.26957	0.0011229
HS.151692	-2.26793	1.11455e-06
LRP11	-2.26547	6.446e-13
ICAM1	-2.26418	1.23262e-06
FREM1	-2.25536	3.10206e-06
SH3BGRL	-2.25533	1.28579e-07
PPARA	-2.25277	0.00272433
DUSP6	-2.25177	0.000101733
FLJ37644	-2.24652	6.15815e-06
APOC1	-2.24407	3.30187e-13
ADO	-2.23973	1.90077e-13
HS.370359	-2.23927	1.35494e-13
EDEM1	-2.23212	2.38495e-13
MN1	-2.23122	0.00576793
HS.570988	-2.22707	1.87945e-12
TRAIP	-2.22707	0.00529139
BAGE4	-2.22507	8.58401e-09
LOC340970	-2.21716	4.14582e-12
BCL2	-2.20923	0.000166288
IL1RAP	-2.20764	1.00171e-08
RCAN3	-2.20026	5.92052e-06
PHF17	-2.19851	2.57816e-05
PLA1A	-2.19622	3.17315e-13
APOE	-2.18321	1.34552e-14
LOC387647	-2.17466	2.43473e-05
GABARAPL1	-2.15796	7.64557e-13
CDKN1C	-2.15436	3.53444e-07
FOXA3	-2.15424	0.000482714
CST2	-2.15357	2.92469e-10
HNRPDL	-2.14501	9.62299e-08
MRGPRX3	-2.13417	0.00333081
KBTBD11	-2.13132	2.07625e-09
LOC729570	-2.12959	0.000355558
TRIP13	-2.12864	1.44354e-13
TRIB2	-2.12615	1.05228e-11
DCP2	-2.12337	5.11364e-13
MPZ	-2.11945	8.5204e-10
FAM84B	-2.11817	5.19673e-09
RHOQ	-2.11169	1.09207e-13
FBXO45	-2.11064	0.00071123
LOC652377	-2.10645	0.00194106
CKB	-2.1023	4.97565e-06
SPRR2D	-2.10155	4.03869e-12
C2ORF82	-2.09795	5.7674e-08
C5ORF15	-2.07687	3.44842e-14
LOC440731	-2.07417	0.000784567
EGR2	-2.07185	1.94661e-06
DPY19L1	-2.06904	1.42679e-13
MT1A	-2.06775	4.75938e-13
COLEC12	-2.05876	3.08987e-12
SLC5A3	-2.05022	1.92677e-08
RLBP1	-2.04558	1.01312e-06
FN3KRP	-2.03978	4.20688e-07
VPS36	-2.03845	3.24975e-08
MT2A	-2.03718	2.76408e-12
PDK4	-2.03688	4.30745e-12
PPP2R3B	-2.0327	0.000767962
S100B	-2.02975	2.67245e-06
LOC387763	-2.02124	1.96472e-11
DMKN	-2.01792	0.00760064
CENPK	-2.01511	0.00119138
SEC62	-2.01197	5.9016e-05
FYTTD1	-2.00321	6.61348e-11
HADH	-2.00302	5.67048e-12
LEPR	-2.00132	9.97447e-07
SAP30	-1.9998	2.59681e-05
TUBB4	-1.99528	4.49769e-06
LOC653874	-1.99147	5.05091e-08
FAM46B	-1.98583	6.63942e-06
ZNF317	-1.9853	1.73149e-06
LOC644186	-1.98462	0.000267492
SPATS1	-1.97851	1.1595e-10
MMD	-1.97404	2.40536e-12
REG1A	-1.95921	1.36622e-05
AGPAT5	-1.94981	9.3334e-08
RP9P	-1.94707	1.31126e-05
KCNMA1	-1.94636	7.5767e-12
HIST1H2BJ	-1.94137	0.00561306
LOC100133563	-1.9274	0.000409449
CSNK1G3	-1.91908	5.03651e-09
RASD2	-1.91879	9.62853e-10
SEMA5A	-1.91294	2.72207e-05
SMAD6	-1.90175	5.66565e-06
PRC1	-1.89928	9.9049e-13
C20ORF177	-1.88753	4.79148e-06
JMY	-1.87988	0.000220232
HS.145049	-1.87976	2.67282e-11
PRDM7	-1.86649	1.60879e-07
HIP1	-1.8664	2.28749e-10
SEMA4F	-1.86176	4.87484e-09
ABHD14B	-1.85859	1.42086e-05
CTDSPL	-1.85714	1.17956e-06
TUBB2B	-1.85608	4.08922e-09
LOC441019	-1.85091	2.27756e-09
TIMM17B	-1.85087	1.54081e-09
HS.562504	-1.85018	0.00183755
KLHDC5	-1.84506	3.57759e-10
NPW	-1.84143	1.61406e-05
EARS2	-1.83887	3.40087e-10
HS.348514	-1.83424	4.95348e-11
LOC440145	-1.82145	1.2262e-09
NNMT	-1.81881	6.77657e-10
MUTED	-1.81448	1.64926e-10
EMP1	-1.81081	1.44016e-05
TK1	-1.8089	3.8361e-11
C1ORF81	-1.80589	0.00342287
IL27RA	-1.80404	7.1159e-05
TGM2	-1.79788	4.38087e-09
MGLL	-1.79779	5.32599e-05
CNOT6	-1.79595	2.29282e-09
LAMA5	-1.79587	7.22537e-12
BAGE	-1.79577	7.28568e-06
SLC39A10	-1.78609	8.15662e-05
TCF7L1	-1.76808	0.00649531
CENPN	-1.76763	1.06008e-11
HIST2H4B	-1.75718	1.30083e-07
TNPO3	-1.75686	1.37749e-10
ST3GAL6	-1.75587	7.68865e-09
ZNF664	-1.75118	1.10469e-05
C2ORF68	-1.75002	0.000726323
CCNE2	-1.74821	1.01333e-08
LOC285735	-1.74806	3.271e-05
ZNF264	-1.74757	1.86114e-08
LAMC3	-1.74624	4.70468e-06
S1PR5	-1.74504	0.000522372
SLC26A2	-1.74253	0.00302148
TMC6	-1.74214	1.52918e-06
CENPH	-1.74196	6.44229e-08
FANCI	-1.7387	2.05286e-06
NPHP1	-1.73697	1.10492e-05
TRIM53	-1.73579	8.9452e-05
OPHN1	-1.73145	1.31962e-06
MT1X	-1.73072	1.03008e-07
SLCO4A1	-1.73008	1.01219e-09
LOC642035	-1.72904	0.00643339
LOC644124	-1.72662	3.47688e-05
MAP4K5	-1.71681	1.60931e-07
RAC1	-1.71446	1.73432e-08
ETS2	-1.70388	1.17441e-05
LRGUK	-1.70197	0.000542188
C12ORF56	-1.70159	5.2248e-09
PRDM8	-1.70044	6.77907e-05
LOC729960	-1.69992	0.000423789
ERCC6L	-1.69491	0.00153257
LOC650826	-1.69448	0.000685725
BARD1	-1.69318	4.20378e-05
RNF175	-1.6923	5.57635e-11
PBK	-1.69216	5.84777e-10
PHF15	-1.68758	1.95218e-05
MGC11082	-1.68534	9.23336e-10
TMED1	-1.68526	3.83045e-11
TEAD2	-1.67861	2.0275e-09
FRMD3	-1.67807	1.79135e-07
LOC644590	-1.67468	0.0040878
TMEM86A	-1.67436	0.00714102
CARHSP1	-1.67092	7.78305e-09
FBLN7	-1.67058	0.00299034
DPY19L4	-1.66847	2.05012e-05
NECAP2	-1.66818	1.39592e-09
C8ORF55	-1.66509	1.5195e-06
USP37	-1.6615	0.000896479
RAB7L1	-1.65595	6.70471e-09
TF	-1.65458	8.71565e-11
CCDC58	-1.64391	0.000270969
APOBEC3B	-1.64242	8.56426e-07
FKBP4	-1.64221	2.33991e-08
TUB	-1.63675	0.000473413
HS.47995	-1.63656	0.000349189
CCDC77	-1.63611	4.74734e-10
HS.436863	-1.63528	0.000718241
NIPA1	-1.63434	4.17984e-08
SPARC	-1.63376	6.41003e-11
LYRM7	-1.63341	4.10195e-08
PPARGC1A	-1.63254	6.99729e-06
LZTFL1	-1.62931	0.000567728
TMEM18	-1.6267	0.00598701
CAMP	-1.62565	3.06302e-07
ECT2	-1.62449	2.55053e-07
PMAIP1	-1.61901	2.52197e-09
NAPB	-1.61556	3.94957e-05
FYB	-1.61484	0.00342342
CD52	-1.61423	0.000353208
HIST2H4A	-1.61401	6.81271e-09
C5ORF53	-1.61298	0.000914998
FAM62B	-1.6114	1.02754e-10
HS.4988	-1.60855	4.0577e-09
HS.434957	-1.60778	8.63376e-08
DICER1	-1.60756	0.00312356
TMEM117	-1.60684	0.000475773
CCNB1	-1.60682	5.71847e-05
NPAS1	-1.60528	9.89373e-10
CDC2L6	-1.60213	8.34603e-09
FAM53A	-1.60045	0.000840292
KIAA1324L	-1.59816	0.000829774
TTPAL	-1.5936	2.68405e-09
CSGALNACT1	-1.59034	1.40226e-09
AMOT	-1.5881	6.11505e-10
LOC90624	-1.58728	0.00333503
L2HGDH	-1.58721	5.32672e-06
TMED10	-1.58496	1.89391e-07
RAB17	-1.57954	1.97002e-09
VASN	-1.57918	4.05434e-07
RABGAP1L	-1.57371	0.00627813
KIAA1908	-1.57121	0.000189566
LOC497256	-1.57116	0.000898814
LAD1	-1.57023	3.40965e-09
NELL1	-1.56794	6.48187e-09
APOC2	-1.56791	0.000412496
GPD1L	-1.56683	3.91273e-10
GFPT2	-1.56556	3.54299e-09
SNORA11D	-1.56496	1.56398e-06
PDZRN3	-1.56384	0.00304348
UBL3	-1.56347	1.42433e-09
ZNF362	-1.56092	2.91065e-07
RAPGEF5	-1.54581	0.000134639
CEP68	-1.54569	0.00195452
LOC727761	-1.54468	6.95024e-09
FAM64A	-1.5433	3.74723e-09
TMEM119	-1.5427	0.000119856
ZNF805	-1.54075	0.000564885
HS.492187	-1.54012	3.21818e-08
MT1E	-1.53927	1.87478e-06
NTN1	-1.53542	2.03775e-05
P2RX7	-1.53326	1.09003e-09
C20ORF114	-1.53257	0.00016957
ATP6V1C1	-1.5267	1.36395e-06
FBXW2	-1.52466	0.00243456
LOC399965	-1.51887	0.00381276
DNALI1	-1.51653	0.000103072
CCNB2	-1.51652	3.71792e-09
LOC729082	-1.5135	2.38035e-09
UHRF1BP1	-1.51203	9.49467e-05
KRAS	-1.5119	1.39956e-06
LPGAT1	-1.50988	2.85043e-06
LOC399939	-1.50931	4.10875e-06
AP3M2	-1.50461	9.14682e-09
LOC641802	-1.5025	0.0020669
A4GALT	-1.50121	5.75334e-07
DBT	-1.49934	2.05027e-08
C16ORF75	-1.4975	5.90201e-07
FAM83D	-1.49398	1.27982e-08
SGOL1	-1.49304	0.00593554
ZNF559	-1.49297	0.00017985
PWP2	-1.49185	0.00899808
MATR3	-1.4917	0.00496204
KRT18P13	-1.48776	0.000323251
RDH5	-1.48763	0.000162297
P2RY5	-1.4813	4.94481e-08
LOC646723	-1.48058	2.18424e-08
PPP1CB	-1.47941	5.3486e-09
HS.513971	-1.47816	0.000758193
NFIB	-1.47733	4.12468e-05
SCLY	-1.47321	4.39734e-05
SERTAD2	-1.46867	1.37673e-09
C12ORF32	-1.46639	4.74854e-07
KIF22	-1.46081	4.70576e-09
ATP6V1A	-1.45949	1.95808e-09
LYRM2	-1.45722	2.11159e-05
OTUD1	-1.45511	0.0039931
MSRA	-1.45499	0.00104193
DTL	-1.45251	5.62095e-07
HJURP	-1.44868	6.08499e-09
NCRNA00219	-1.44685	1.82785e-09
ITPR1	-1.4466	7.20527e-05
PLK4	-1.44568	2.8406e-06
C4ORF46	-1.44301	0.00171439
SPC24	-1.43969	5.5847e-09
LOC390298	-1.43579	2.12736e-07
PDE3B	-1.43246	9.41348e-06
KCNK5	-1.42639	0.0022461
LOC144438	-1.42591	6.98763e-07
LOC728037	-1.42483	0.000208785
C5ORF4	-1.42352	0.00100376
SLC19A3	-1.42337	0.000589156
LOC203547	-1.42265	5.3608e-09
TMEM30A	-1.4223	4.84184e-08
CDKN3	-1.42029	1.21263e-08
MAP6D1	-1.41795	7.27428e-05
FAM24B	-1.41764	0.00108463
RRP1B	-1.41631	8.09953e-06
ZFAND1	-1.41504	1.19917e-05
AP3S2	-1.41315	1.77027e-05
SYPL1	-1.41217	6.13197e-09
FABP7	-1.41086	7.24202e-08
TLE2	-1.40982	0.00116506
TRAK2	-1.40932	2.94354e-08
LASS5	-1.40779	0.00099049
GINS3	-1.40647	5.85922e-07
TIGA1	-1.40359	6.04185e-09
LXN	-1.3998	1.24357e-05
SELENBP1	-1.3998	0.000133423
SLC16A2	-1.3988	0.00859409
LOC652388	-1.39637	2.90516e-07
ELMO1	-1.39632	5.06582e-07
TYR	-1.39334	0.000396689
KIAA1202	-1.39277	7.17183e-05
ARSJ	-1.39232	0.00919242
DRD4	-1.39135	0.00263275
SMC4	-1.39126	0.00572111
IFITM1	-1.38776	0.00171494
ENPP1	-1.38673	4.67348e-07
C12ORF23	-1.38663	3.40659e-06
HS.294603	-1.3849	2.0354e-08
SLC7A2	-1.38457	4.86049e-08
C9ORF3	-1.38001	0.000998298
TRIL	-1.37991	0.000257128
HS.505676	-1.3781	1.82482e-08
TK2	-1.37665	0.000317695
CEP57	-1.37551	0.00365065
ZNF511	-1.37513	3.05408e-08
UBE2G1	-1.37063	9.53411e-07
RHOBTB3	-1.37057	1.31914e-08
DIAPH3	-1.36764	0.00957856
CDCA5	-1.36349	2.45443e-08
ZIC2	-1.36115	3.7673e-07
HS.92308	-1.35951	3.04257e-08
FARP1	-1.35732	0.000306478
KIAA1147	-1.35729	9.08385e-08
GINS2	-1.35682	6.40634e-08
HIPK2	-1.35568	1.8971e-08
CDCA7	-1.35249	3.14739e-05
TOP2A	-1.35247	1.02325e-07
KIF20A	-1.35121	7.06789e-08
FBLN1	-1.35026	0.00214338
ANKRD10	-1.34905	2.09416e-06
UGP2	-1.34708	0.000607198
SEMA6A	-1.34644	8.43723e-08
CLEC3B	-1.34527	0.00850746
SAT1	-1.34524	1.01445e-08
TMEM170B	-1.34467	0.000399797
OPRL1	-1.34341	3.11458e-05
H3F3B	-1.34132	1.42646e-08
BUB1	-1.34118	1.76693e-07
DCUN1D4	-1.34048	0.000696001
ZNF521	-1.3399	9.17255e-06
FLJ40504	-1.33923	2.7693e-05
C3ORF14	-1.3392	1.92952e-07
ITGB3	-1.33892	3.32422e-08
RNASET2	-1.33761	2.94205e-05
RFC2	-1.3368	0.000198687
AMFR	-1.33622	5.0415e-06
ZNF277	-1.33426	5.34195e-06
C1ORF133	-1.33294	6.42806e-07
RSBN1	-1.33097	1.63426e-06
RND2	-1.32946	6.67406e-05
ENDOD1	-1.32769	2.36826e-07
MRFAP1L1	-1.32723	3.07022e-08
MNS1	-1.32635	0.000169422
FANCD2	-1.32465	5.53732e-07
OAZ2	-1.32385	7.62237e-07
ESPN	-1.32281	0.00099901
PEX19	-1.32109	9.60108e-08
C9ORF100	-1.32081	0.00928902
MFN1	-1.31971	0.00885156
C20ORF11	-1.3195	6.76052e-08
GLCE	-1.31553	7.25905e-08
TMEM194	-1.31525	5.72717e-06
SERPINB1	-1.31234	1.68e-07
PLXNA1	-1.31172	5.85828e-05
KIF15	-1.31126	0.00114372
ATP9A	-1.3066	2.28944e-08
TMEM43	-1.30479	1.21437e-07
EPB41L3	-1.30416	5.78629e-05
LOC151162	-1.29722	4.51378e-07
STAT5B	-1.2972	0.000216073
ARNT2	-1.29717	5.24083e-08
UGCG	-1.29714	2.9363e-06
UNC119B	-1.29671	5.63923e-05
GLT8D2	-1.29624	3.91751e-05
NOMO3	-1.2952	0.00802971
MRPS35	-1.29363	3.98676e-07
SOX18	-1.29341	0.00831362
HS.213061	-1.28772	3.28814e-08
FGF13	-1.28279	1.91814e-06
CLMN	-1.28264	0.000137797
DNAJC25	-1.27769	0.00440677
PDZD4	-1.27761	0.000168295
SNAP23	-1.27697	0.00635507
IPO11	-1.27559	2.69706e-07
SNORD104	-1.27522	0.00100665
CDC45L	-1.26509	1.42243e-07
HS.436379	-1.26261	0.00179201
TESK1	-1.26015	0.0016633
ANP32A	-1.25809	0.00634468
MTHFS	-1.25769	1.47785e-07
TROAP	-1.25688	2.87528e-06
SOX13	-1.25655	1.17201e-06
PPHLN1	-1.25225	2.03095e-07
HS.475334	-1.25064	5.07458e-07
LRPAP1	-1.24991	7.57077e-07
FZD9	-1.24985	1.50338e-07
SHMT1	-1.24929	0.00186582
WDR51A	-1.24619	2.19296e-06
PHCA	-1.24551	2.93636e-07
RNASEH2A	-1.244	6.44451e-06
LOC100134006	-1.2435	4.75751e-05
LOC729384	-1.2422	4.56573e-05
CX3CL1	-1.24164	0.00484027
DIRC2	-1.23837	8.22224e-07
LOC100129034	-1.23801	2.7892e-05
CBX7	-1.23756	2.73244e-05
ARHGAP19	-1.23428	4.35983e-07
PIGY	-1.23237	0.00684747
KLHL28	-1.23231	0.00222864
ID1	-1.22828	0.000422231
RBKS	-1.22712	0.000188343
LCOR	-1.227	3.60122e-05
XYLT1	-1.22548	3.56509e-07
CENTA1	-1.22458	6.2536e-07
TMEM50A	-1.22429	0.00179226
LOC730432	-1.22338	1.65821e-05
LOC649366	-1.21988	1.42203e-05
RBM7	-1.21858	0.000277019
NID1	-1.21649	0.000449614
B4GALT5	-1.21492	2.94883e-07
ANLN	-1.2141	8.17335e-05
CTSF	-1.21355	4.26855e-06
NOMO2	-1.21294	1.16563e-07
FLJ46906	-1.21238	4.06237e-06
C9ORF5	-1.21234	1.11923e-06
CAB39L	-1.21205	1.44931e-05
BCL2L13	-1.21199	1.7097e-07
SALL2	-1.21051	0.00640398
PSMD8	-1.2067	0.00704661
THUMPD1	-1.20591	8.45279e-05
PELI2	-1.20514	2.15328e-05
ZNF268	-1.20418	0.000379822
FAM65B	-1.2039	0.00171273
GHR	-1.20332	1.09537e-05
OSTM1	-1.20147	0.00317234
KIFC1	-1.19702	9.56005e-06
RP9	-1.19488	2.72433e-05
PRR4	-1.19207	0.000110271
PRR11	-1.19196	9.35276e-05
GTDC1	-1.19164	0.000685804
MID1IP1	-1.19089	9.52248e-06
TTC30A	-1.19086	0.0052348
GNG4	-1.1908	0.00027364
ADCY9	-1.18724	9.85462e-06
C14ORF80	-1.1866	5.32537e-05
EBF3	-1.18588	1.82692e-05
EML2	-1.18458	0.00471498
FRMD4A	-1.18388	2.97146e-07
KIF2C	-1.18373	0.000145071
BCL2L11	-1.18372	0.000874702
SYNJ2	-1.18253	0.00067875
LOC286208	-1.18166	0.00490433
SEC14L4	-1.18005	1.23325e-05
PIK3R3	-1.17844	0.00462338
TAGLN3	-1.17843	7.87735e-05
MTX3	-1.17748	2.80479e-06
TFDP2	-1.17701	0.00134459
H2AFY	-1.17348	4.89249e-06
KDM3B	-1.17277	0.00555277
C13ORF3	-1.16993	0.00415403
ING4	-1.16731	0.000438803
SPATA6	-1.16695	2.10523e-05
ATAD2	-1.16468	3.99218e-05
ADAMTSL5	-1.16457	0.000642851
WARS2	-1.16421	0.000493401
QDPR	-1.16261	2.99158e-07
LOC390414	-1.16247	0.000879954
PHLDA1	-1.16208	6.64248e-06
LGALS3	-1.16049	0.00478784
SNHG8	-1.16042	0.000513074
HLCS	-1.15998	0.000768688
EPHA3	-1.15637	4.04986e-05
UBASH3B	-1.15483	1.68943e-05
CREB5	-1.15472	9.17783e-05
DHTKD1	-1.14982	0.00545557
WISP3	-1.14849	0.000821978
ITGA6	-1.14841	2.84964e-05
FBLN2	-1.14828	0.00231105
FAM179B	-1.14391	0.00194281
PLCG2	-1.14213	7.39435e-06
SMYD2	-1.14102	5.00783e-06
C5ORF22	-1.14006	0.000377225
KLF11	-1.13982	0.00931387
AVPI1	-1.13907	0.000247013
C10ORF10	-1.1382	0.000107461
HMGB3	-1.1375	0.0019644
ETV2	-1.13651	0.00228907
STAMBPL1	-1.13624	0.00161454
LOC643995	-1.13567	0.000368061
CTSL2	-1.13485	0.0007787
CCNO	-1.13462	4.77397e-05
ZNF266	-1.13446	0.000118296
C13ORF37	-1.13288	0.00880501
PPP1R3C	-1.13123	2.51027e-06
KLHL2	-1.13048	0.000270508
FBXO5	-1.12881	9.38815e-06
REEP4	-1.12854	0.00120601
KAT2B	-1.12829	0.00166372
PURB	-1.12796	1.00519e-06
CDCA3	-1.12472	0.00038399
MED30	-1.12427	1.94913e-06
CXCL16	-1.12424	2.42806e-05
NUDT15	-1.12266	8.46447e-05
SP4	-1.12165	5.27412e-05
PIGB	-1.12145	1.83451e-05
SCARNA18	-1.1214	0.00014238
SYNM	-1.12073	4.01504e-06
MAD2L1	-1.11965	0.00933835
OLIG1	-1.11722	0.00865486
LRP3	-1.11659	0.000937454
GCNT2	-1.11573	7.14233e-06
NCAPG2	-1.11358	7.28736e-05
LOC81691	-1.11237	0.000683219
LOC644919	-1.11178	0.000565666
GNPDA1	-1.10958	2.2805e-05
CLCN5	-1.10825	0.00470392
LOC654103	-1.10814	0.000275214
LOC651816	-1.10631	9.85553e-07
FZD7	-1.10587	8.14085e-05
NCOA3	-1.10466	3.23035e-06
ZBTB44	-1.10456	0.00429596
USP14	-1.10215	0.0046681
XRCC3	-1.09772	0.00207381
CLEC2D	-1.09536	2.28239e-05
MAX	-1.09232	0.00348033
LOC100133469	-1.09224	6.4558e-06
CHN2	-1.0922	0.000187163
RNGTT	-1.09043	1.00318e-05
TMEM2	-1.08992	0.000135045
EGR1	-1.08947	0.00341303
APOOL	-1.08912	1.57373e-05
RRM2	-1.08825	0.000194075
RPA2	-1.08824	1.73972e-06
OIP5	-1.08808	4.53973e-06
KANK2	-1.08604	0.00609495
MRE11A	-1.08542	0.00429161
ADSSL1	-1.08327	2.79505e-05
PPFIBP2	-1.083	0.00119325
JAZF1	-1.08281	3.98456e-05
MEGF8	-1.08204	0.00507178
CCDC47	-1.08182	8.89959e-05
COMMD10	-1.08148	0.000239012
TIMELESS	-1.08143	6.64186e-06
HS.575583	-1.08078	0.00472041
LOC653778	-1.08002	0.000648664
RECQL4	-1.07957	0.00674217
HS.397465	-1.07877	3.74498e-05
SKP2	-1.0778	0.00562561
FANCG	-1.07561	0.00038858
RPRD2	-1.07552	3.27401e-05
GINS4	-1.075	0.000964562
MORN2	-1.07496	0.00137142
C10ORF32	-1.07494	2.48536e-05
TPX2	-1.07452	6.00316e-05
VIL2	-1.07385	0.000369479
HS.25892	-1.07031	7.62851e-06
TRIM68	-1.06774	0.000859805
COX10	-1.06739	6.34395e-06
CEP55	-1.06687	6.77969e-06
TMED4	-1.06122	7.11771e-06
HIST1H4H	-1.05979	0.00280472
BMP8B	-1.05949	0.00198751
C6ORF173	-1.05943	0.00643902
LSM3	-1.05838	2.69581e-06
RPL17	-1.0568	2.58464e-06
CXADR	-1.05635	0.00604533
TATDN3	-1.05564	6.59645e-06
HS.155736	-1.05539	0.00509495
CDCA2	-1.05459	0.000997884
RPL36A	-1.05418	0.000150186
E2F2	-1.05418	0.00617376
CHTF18	-1.05382	0.00163848
HNRPUL2	-1.05291	7.04888e-06
FARP2	-1.045	0.00235912
NPAL3	-1.04454	4.70544e-05
KBTBD7	-1.04452	0.000777714
RDH10	-1.04414	0.00614837
BHLHB2	-1.04302	3.23087e-06
FANCE	-1.04258	0.00451846
EXOSC5	-1.04255	0.000155478
SNORA14B	-1.03844	0.00180584
RHPN2	-1.03814	3.96552e-06
C1ORF112	-1.03761	0.00713411
AK3	-1.03648	1.26646e-05
CHEK1	-1.03558	0.000233158
CORO1C	-1.03414	9.79738e-06
H1FX	-1.03247	0.000358393
POMGNT1	-1.03208	4.21347e-06
LOC647302	-1.03038	5.00841e-06
APLP2	-1.02986	0.00622845
HSBP1	-1.02749	0.00046565
DDX21	-1.02697	6.40044e-05
PRKAA1	-1.02569	8.389e-06
CYBASC3	-1.02559	0.00219533
ART3	-1.02541	6.12238e-05
STAG3L4	-1.02383	0.00187763
ZNF22	-1.02341	1.37581e-05
RAF1	-1.01986	0.000186733
OAF	-1.01871	4.4793e-06
PLEKHA1	-1.01824	0.000218198
LOC731049	-1.01628	4.63522e-06
C22ORF25	-1.01615	0.000416179
ENO2	-1.01555	1.10068e-05
DHRS7	-1.01532	6.27885e-06
BAG5	-1.01461	0.00780405
LOC652672	-1.01425	0.000310914
NDFIP2	-1.01419	0.000509214
ADNP	-1.01293	1.79643e-05
UPP1	-1.0122	0.00191249
LOC401397	-1.01122	5.97159e-06
LOC93622	-1.01085	5.66748e-05
TMEM101	-1.01082	9.58429e-06
DHRS13	-1.00855	0.00279512
RPA3	-1.00722	5.70164e-06
CCNA2	-1.00494	2.36483e-05
LOC645236	-1.00471	0.000167803
CDKN2AIP	-1.00253	0.00518012
HIST1H4C	-1.00082	0.000103267
KIAA1688	-1.00061	0.000133721
HS.538962	-1	2.231e-05
CREG1	-0.999419	1.01237e-05
RWDD4A	-0.999174	0.000313935
TACC1	-0.999034	5.98012e-05
SERPINA5	-0.997756	0.000109944
STOX2	-0.997605	0.0015541
PCBP2	-0.997004	0.00386661
FOXM1	-0.995456	0.0060317
C9ORF72	-0.994157	0.000128088
C1ORF163	-0.993906	0.00747498
MCM6	-0.993142	1.04078e-05
ACTR1B	-0.992913	2.2106e-05
HS.279842	-0.991995	1.34589e-05
MDK	-0.991914	0.000158281
TMEM48	-0.991904	4.06696e-05
FAM111A	-0.990871	3.18442e-05
MGC18216	-0.990407	0.000379271
MAD2L2	-0.989366	1.22374e-05
GAS7	-0.98925	9.25763e-06
ZNF629	-0.988873	0.00258089
CTCF	-0.987786	0.000674031
SH2D4A	-0.987722	0.00838533
SCG2	-0.987477	9.25316e-05
TRPS1	-0.986511	0.00451575
HIST1H2AC	-0.986061	5.73918e-05
TNFAIP8L1	-0.985956	7.491e-05
RAB27A	-0.985755	0.00537032
POLE2	-0.985185	0.00052383
NCOA7	-0.984544	9.84714e-05
CNOT7	-0.983721	1.39528e-05
CHAF1B	-0.982837	0.000248657
FNBP1L	-0.980063	0.00015729
C9ORF116	-0.979494	0.00492119
BEST1	-0.979436	5.78935e-05
MITF	-0.979421	2.04343e-05
CRIP2	-0.979283	0.000238803
ADAT1	-0.97858	6.03851e-05
UBE2D3	-0.978414	1.41358e-05
SUV39H1	-0.974878	0.000224466
INO80D	-0.974101	0.00064753
LOC100128291	-0.97311	0.00150963
AURKB	-0.972177	3.2967e-05
E2F3	-0.972016	0.000117907
IQSEC1	-0.971986	0.00569377
AGXT2L2	-0.971746	0.000123526
EZR	-0.970838	0.00345398
EPDR1	-0.970451	1.40307e-05
KRT18	-0.96763	0.00182713
C7ORF41	-0.967129	3.48081e-05
CBWD3	-0.966006	0.00107488
BRCA1	-0.965702	0.00358154
NUDT14	-0.964796	7.74497e-05
PARD6G	-0.96407	0.00145281
BAALC	-0.96337	1.87396e-05
CDK10	-0.962797	0.00126593
RSPH9	-0.960862	0.00143751
SIX4	-0.959441	0.000409468
LOC653506	-0.958649	1.91606e-05
INTS2	-0.957965	0.000593718
LOC648822	-0.957191	0.00040024
PYGB	-0.955955	1.31235e-05
EXO1	-0.955859	7.89914e-05
LOC399888	-0.955739	0.00169613
SPAG7	-0.955117	0.000179709
SLC16A10	-0.954896	0.00263021
AP4E1	-0.954771	0.00036018
RINL	-0.954708	4.97989e-05
MOAP1	-0.954179	4.68792e-05
LOC100130919	-0.953813	1.51095e-05
WDSUB1	-0.953443	0.00308475
TMTC4	-0.953386	0.000194397
FLJ10374	-0.952547	5.70414e-05
ERLIN1	-0.952511	0.0043445
FAM119A	-0.952032	0.00345335
SNX22	-0.951895	0.000322159
SF3A3	-0.948798	0.00185016
CNNM3	-0.948691	5.97861e-05
XYLT2	-0.948347	2.76592e-05
IRX5	-0.947944	0.000222633
LOC653383	-0.947051	0.00372889
CCDC99	-0.946205	0.00120745
RFC5	-0.943245	7.09202e-05
LOC100130561	-0.94263	3.07135e-05
MEIS3P1	-0.941904	5.06664e-05
MGC16169	-0.941153	0.00247851
TCF20	-0.940907	0.000590147
C10ORF75	-0.940903	0.00180717
SFXN1	-0.940613	0.00127262
BIN3	-0.939833	0.00114858
RFX5	-0.939682	2.77831e-05
CDK2	-0.939597	3.5836e-05
MIF4GD	-0.938814	0.000397045
C1ORF188	-0.937647	0.00820276
ADI1	-0.93762	0.00347112
ZNF562	-0.936028	0.0014055
HERC5	-0.935926	0.00345279
SSBP2	-0.932248	0.000116955
HDAC4	-0.931597	0.000956379
PAOX	-0.929134	0.0033024
LOC339290	-0.929059	0.00178649
ATP2A2	-0.928594	3.93124e-05
MAF	-0.925547	2.82104e-05
MED6	-0.925414	0.000232151
LOC645332	-0.924693	0.000289534
E2F5	-0.923512	9.77485e-05
SSFA2	-0.923445	8.05675e-05
TACC3	-0.923379	0.000488675
POLR2I	-0.922909	2.89161e-05
C1ORF93	-0.922556	0.00429072
AEBP1	-0.921394	0.000208713
NCAPD3	-0.919912	0.000395603
APPL1	-0.919638	0.000416466
ANKRD13A	-0.91921	0.000145332
CIP29	-0.919116	3.42019e-05
HS.445036	-0.918031	0.0099552
HLTF	-0.917291	0.000321152
BAMBI	-0.915446	2.66232e-05
LOC728554	-0.915212	0.00667852
KIF4A	-0.914632	0.00050789
WDR34	-0.912839	0.00045524
TNFRSF10B	-0.912776	3.74136e-05
DDB1	-0.912333	2.95474e-05
MATK	-0.910733	0.00944148
MCM8	-0.908779	0.000656145
CDCA8	-0.906968	0.00521543
C12ORF48	-0.905446	0.0086032
PSPC1	-0.905141	0.00579696
LOC285074	-0.904879	0.000385354
SLC25A24	-0.902976	0.0089586
RCC2	-0.90156	0.000178172
DLEU2	-0.901002	0.00312205
PCMTD2	-0.900926	0.000195425
CABC1	-0.900454	0.000490637
LOC645058	-0.899794	3.84211e-05
TOP1P2	-0.898751	8.28152e-05
CP110	-0.898706	0.000130816
TMCO6	-0.898488	0.00140974
ATXN1	-0.897874	0.000496867
PNMAL1	-0.894678	6.14724e-05
LOC285741	-0.893437	4.27012e-05
C15ORF40	-0.892339	0.00314797
RPL23AP7	-0.891954	0.00714611
SRPX2	-0.891796	5.50263e-05
CDCP1	-0.891728	0.00287515
ABI2	-0.891205	0.000244918
GRAMD4	-0.891104	0.000386821
IQCC	-0.889795	0.000896995
HS.538259	-0.889256	0.000777625
ANKRD46	-0.888219	0.000142433
NLGN1	-0.888196	0.00128626
RNASEH1	-0.887721	8.46896e-05
LOC729769	-0.88639	4.61052e-05
MCM5	-0.885979	0.000261511
TAF1L	-0.885606	0.00574963
NASP	-0.88545	0.00736343
HIRIP3	-0.884407	0.00108094
TBC1D14	-0.883881	5.99101e-05
ETV5	-0.882986	0.000128325
TMEM106C	-0.882646	0.00158851
PGK1	-0.881225	5.60312e-05
WASF3	-0.880315	0.00367959
MBTPS1	-0.880306	7.17348e-05
LOC552889	-0.879476	0.000272647
C20ORF199	-0.878463	5.62471e-05
LOC653972	-0.878253	0.00013595
ZNF462	-0.878208	0.000229541
LOC387825	-0.877225	0.004869
DAZAP2	-0.873641	5.87543e-05
CDC20	-0.873288	0.000313914
ANGEL1	-0.87274	0.000768387
HBXIP	-0.870478	6.1668e-05
RABEPK	-0.869768	7.25437e-05
SLC25A37	-0.869688	0.000335993
LOC647673	-0.869617	0.000444723
LOC100131859	-0.866188	0.000445933
IFI16	-0.866092	6.8843e-05
STS-1	-0.864078	8.42015e-05
SPAG5	-0.863817	0.00507411
LOC148915	-0.863396	0.000146107
SEPSECS	-0.862253	0.0070661
DIMT1L	-0.861068	8.89775e-05
COL9A3	-0.860394	0.00117109
OSBP	-0.859127	0.00182251
SECISBP2L	-0.858142	0.00040465
QSOX1	-0.857844	9.63896e-05
HS.572219	-0.857784	0.000184616
RNF103	-0.857665	0.000183641
ENC1	-0.853674	0.00124871
HYLS1	-0.852399	0.000609888
MAPK9	-0.852178	0.00119239
CHCHD4	-0.851773	0.00750015
CBX6	-0.851027	0.000467154
LHFPL2	-0.850161	0.000112347
UNG	-0.849071	0.000224823
FAM45A	-0.848738	0.001232
FAM86C	-0.848557	0.00264844
SLC4A7	-0.848183	0.00857472
CBR3	-0.84788	0.000261589
C20ORF20	-0.847326	0.000121194
CENTG3	-0.846762	0.000193072
ATF5	-0.846496	0.00819181
LOC100132299	-0.846344	0.00223661
LOC729505	-0.845698	0.00235689
WEE1	-0.845672	0.000684148
C7ORF40	-0.845664	0.000236494
HDDC2	-0.842792	0.00117677
ZCCHC24	-0.841425	0.00178867
WDR7	-0.841208	0.00500714
SLC9A6	-0.840778	0.00178855
LOC650737	-0.839821	0.000171029
PSIP1	-0.839355	0.000506116
INCENP	-0.839325	0.00101195
UBAP1	-0.838741	0.000832645
AADAT	-0.838414	0.000492448
EMG1	-0.838105	0.000132038
LOC653820	-0.837984	0.000689192
RPS15	-0.835661	0.000168078
FBXO17	-0.83547	0.00395521
TIPRL	-0.835242	0.00225762
GNG12	-0.83511	0.00787155
POLA1	-0.83473	0.000667314
LOC642489	-0.83333	0.000121222
ZFP90	-0.832456	0.000960727
HAUS8	-0.832103	0.00254994
TFPI	-0.83202	0.00123689
NUP43	-0.830462	0.000167904
C18ORF25	-0.829406	0.000336884
CFD	-0.829326	0.000515383
BUB1B	-0.828877	0.00231228
CDKL3	-0.828539	0.00593116
FAM72D	-0.827961	0.00162975
P2RX6	-0.827684	0.00487708
CSRP1	-0.826149	0.000152813
PEA15	-0.825563	0.000136921
TMED9	-0.824804	0.000140191
TBC1D24	-0.82434	0.00739299
C9ORF140	-0.824112	0.00634308
FBXW4	-0.823994	0.00257739
LOC643870	-0.823477	0.0093188
EIF1AX	-0.82347	0.0072247
EIF4A2	-0.823118	0.000138727
CADM1	-0.819324	0.00842752
PGRMC1	-0.816797	0.000180385
PALMD	-0.815575	0.00146369
ARL5A	-0.815111	0.00913671
HEXIM2	-0.814523	0.00341657
QTRTD1	-0.814227	0.00150062
SLC37A3	-0.813004	0.00337031
TRIM47	-0.812453	0.00160483
LOC347376	-0.812373	0.000780908
LOC728115	-0.811335	0.00967654
CCDC24	-0.81047	0.00121339
LOC646993	-0.810014	0.00748325
FMNL2	-0.809839	0.0011592
ECSCR	-0.809354	0.00159639
C16ORF61	-0.808723	0.000177137
HSD17B12	-0.807865	0.000698908
METT5D1	-0.807519	0.00170361
TGFBR3	-0.807121	0.00116107
ZNF280C	-0.807094	0.00533789
HS.575038	-0.806282	0.000505254
ACYP1	-0.805983	0.00444406
H2AFZ	-0.805885	0.000177235
CTNNAL1	-0.804514	0.000654666
TSPAN10	-0.803805	0.00155887
FLJ10781	-0.803782	0.000288051
HS.478682	-0.802174	0.00164733
LOC100132863	-0.802045	0.000220689
IRX3	-0.801537	0.0017625
MTFR1	-0.800678	0.00508581
ERGIC1	-0.799852	0.00160218
LOC728602	-0.798978	0.00414839
HLA-B	-0.798332	0.000242443
ABCF2	-0.797692	0.00373852
LOC645251	-0.796583	0.000729844
KIAA1737	-0.796257	0.000710166
UBE2Z	-0.796104	0.000777929
LYRM4	-0.795539	0.00862859
CYB561D1	-0.79514	0.000985916
C1ORF55	-0.795009	0.000358484
C14ORF179	-0.793836	0.00123663
TNRC6B	-0.793181	0.00154682
ZMYM3	-0.793131	0.00487966
LOC644640	-0.792239	0.00107056
WDR51B	-0.790343	0.00162401
CHRNA6	-0.790059	0.00690176
COQ5	-0.789302	0.00027574
LOC100129673	-0.788586	0.000323385
PLEKHH1	-0.788038	0.00155189
C17ORF45	-0.787797	0.00439511
LYAR	-0.787511	0.00163603
IMPAD1	-0.787322	0.00112114
SWAP70	-0.787281	0.000672915
NRD1	-0.786986	0.000300269
C6ORF130	-0.786907	0.000886421
CECR7	-0.786695	0.00563274
DOCK6	-0.785802	0.00893902
FOXO3	-0.785646	0.00463671
WDR33	-0.78415	0.00272609
PSMD7	-0.781788	0.000327891
WDYHV1	-0.781711	0.000690033
NUDT3	-0.780613	0.0027928
SNHG1	-0.779491	0.000847657
ADAM10	-0.776965	0.00745195
STK16	-0.776425	0.00403395
RPA1	-0.776263	0.000353623
APOO	-0.775777	0.000369003
TM4SF1	-0.774605	0.000292274
WDR90	-0.774179	0.00413742
C14ORF102	-0.77404	0.00553223
PDS5A	-0.773743	0.00415413
RAB21	-0.773101	0.00627827
PHF19	-0.772109	0.000496467
BRD8	-0.770303	0.00117352
STIL	-0.768299	0.00199738
POLE	-0.768033	0.00409157
UBR7	-0.767493	0.00738329
LYN	-0.766801	0.00129345
P2RY11	-0.764314	0.00189745
PSMG4	-0.761326	0.000426108
DPY30	-0.759967	0.00630943
DMRT2	-0.759889	0.000904982
FCGR2A	-0.758992	0.00583633
LOC730534	-0.758907	0.00111632
BEX1	-0.757582	0.00221253
PEX5	-0.757404	0.000654621
PRSS23	-0.756572	0.000458511
LOC388796	-0.756152	0.000557019
PCOLCE	-0.755183	0.00557211
HIST1H2BK	-0.754905	0.00533286
TARBP2	-0.754564	0.00584225
TRAK1	-0.75344	0.0066004
LOC100129759	-0.753281	0.00773019
SDHC	-0.752498	0.000956115
HS.213541	-0.751768	0.00147014
GCDH	-0.750854	0.00136188
CTHRC1	-0.750158	0.00494345
AVL9	-0.747094	0.00205197
PDGFRA	-0.745895	0.004635
COQ2	-0.745596	0.00792593
CBX3	-0.74552	0.000579776
IPO8	-0.744838	0.00124142
APP	-0.743886	0.00338657
LEPROT	-0.742788	0.000572994
SLC39A11	-0.742571	0.00400774
POLD1	-0.742255	0.00425628
TRIM26	-0.741314	0.00554179
RRM1	-0.741109	0.000729071
ZNF434	-0.740261	0.00293961
WSB2	-0.740149	0.00942584
RAB22A	-0.739598	0.00193015
BGN	-0.738137	0.000565562
SERBP1	-0.737611	0.0009963
POLR3F	-0.736379	0.00203812
ANKRD27	-0.736051	0.00413495
GSTM2	-0.735942	0.000733331
GPT2	-0.73441	0.00675803
SYNJ2BP	-0.733837	0.00158238
RELL1	-0.732334	0.000639808
LOC650369	-0.731815	0.000634366
AFMID	-0.731769	0.0039394
HEY2	-0.73068	0.000637691
CYTH3	-0.730357	0.00278548
DBNDD2	-0.729593	0.00150911
HLA-H	-0.729274	0.0020439
STXBP1	-0.729216	0.00702312
AGBL5	-0.728572	0.00612774
AFAP1L2	-0.727474	0.00237061
GTSE1	-0.72609	0.00804656
CBX1	-0.724823	0.00325739
RPL13A	-0.723214	0.00568421
WAC	-0.722301	0.0011626
CYB5D2	-0.721284	0.00131311
SUPT4H1	-0.720537	0.00106067
FBXL18	-0.72044	0.00178394
PPP3CC	-0.719438	0.00388678
TNFRSF19	-0.719061	0.00082943
GALC	-0.718887	0.00279653
ZNF232	-0.718325	0.00296907
TMEM231	-0.718169	0.0089809
UBE2M	-0.717417	0.000838378
HNRNPAB	-0.71702	0.00642525
C21ORF37	-0.71569	0.00885054
SPIRE1	-0.715575	0.00121823
POLDIP3	-0.714118	0.00117644
ANKRD37	-0.714019	0.00719068
HLA-A29.1	-0.713347	0.00141762
RSAD1	-0.712842	0.00874541
FAM96B	-0.712482	0.00367815
PFKP	-0.711486	0.000938901
SIPA1L2	-0.711014	0.000928026
GLOD4	-0.710777	0.00120157
STK32B	-0.709441	0.00103141
LOC644517	-0.709128	0.00167656
C7ORF44	-0.707859	0.000893779
SLC25A40	-0.706953	0.00884423
BBS1	-0.705791	0.0038683
TRMT5	-0.705011	0.00220262
C9ORF142	-0.704163	0.00123954
KLHDC8B	-0.703207	0.00606443
LAMB1	-0.702627	0.00103072
POU3F2	-0.702527	0.00157583
ATP5S	-0.702319	0.00927833
PPP1R2	-0.700182	0.00440687
GBP2	-0.697501	0.00145255
LOC440928	-0.696958	0.00551087
UBE2V2	-0.695201	0.00124131
C12ORF43	-0.69418	0.0044412
DUSP3	-0.694046	0.00128192
C19ORF42	-0.691635	0.00232691
UBQLN4	-0.69123	0.00150904
SAE1	-0.691031	0.00112393
BCS1L	-0.691026	0.00604839
PPM1B	-0.690364	0.00183848
PRPF19	-0.689804	0.00204588
PDRG1	-0.689215	0.00263967
GTPBP8	-0.688539	0.00934437
ACP5	-0.68564	0.00195537
MSI2	-0.683989	0.0033233
TEX2	-0.683889	0.00411112
DSCC1	-0.680546	0.00363672
RERE	-0.678314	0.00247548
PIH1D1	-0.678224	0.00753147
TFRC	-0.677743	0.00920322
KCTD6	-0.676702	0.0038586
NIF3L1	-0.675723	0.00175542
KIAA0240	-0.673941	0.00732825
TMEM42	-0.673757	0.00534367
HSPA12A	-0.673349	0.00637089
GUSB	-0.67329	0.00179502
CCDC50	-0.671007	0.00180103
ITIH5L	-0.670983	0.00445205
SLMAP	-0.670915	0.00401033
CNBP	-0.66934	0.0017149
PALLD	-0.669282	0.0022475
OSMR	-0.668295	0.00834084
MPP6	-0.666736	0.00358757
RCL1	-0.666439	0.00619669
LOC143543	-0.665905	0.00696354
NUDT2	-0.664754	0.00826019
CSNK2B	-0.664714	0.00175643
KIAA1143	-0.663977	0.00584669
LOC644237	-0.663569	0.0029367
ANKDD1A	-0.66201	0.00618842
DLL3	-0.661935	0.00221728
SMCR7L	-0.661911	0.00812737
C17ORF79	-0.660917	0.00215412
HAGHL	-0.660797	0.00366185
CNOT2	-0.660042	0.00290055
CCDC6	-0.659043	0.00254425
RPF1	-0.658211	0.00366893
PNO1	-0.656409	0.00384964
BTBD3	-0.652985	0.00231649
TRPV4	-0.65202	0.00512377
TYMS	-0.651956	0.00250697
KIF23	-0.65169	0.00681397
AFAP1L1	-0.650422	0.00646681
BTF3	-0.649769	0.00783231
GTF2F2	-0.649542	0.00567924
C20ORF117	-0.649421	0.00382719
ARIH2	-0.648795	0.00807625
ARPP19	-0.648647	0.00265913
LOC729375	-0.647058	0.0040307
MYC	-0.646521	0.00779399
CD99	-0.64613	0.00269191
PTTG3P	-0.644605	0.00231089
C22ORF30	-0.644112	0.00308958
BBS4	-0.644017	0.00435141
LOC728060	-0.643246	0.00345414
SLC25A25	-0.643228	0.0090263
MRPL48	-0.643215	0.00466402
PRPSAP1	-0.643142	0.00281514
LOC100131609	-0.642888	0.00367545
KIAA1600	-0.64127	0.00571018
REV1	-0.64085	0.00902693
SNORD80	-0.640364	0.00805582
RIPK5	-0.638231	0.00283054
PAAF1	-0.637377	0.00349036
IL13RA1	-0.635556	0.00318471
SLC12A2	-0.635031	0.00788442
MSH6	-0.634887	0.00325319
MZF1	-0.633043	0.00667314
C19ORF2	-0.632589	0.00334981
MRPS10	-0.631606	0.00384645
HIST2H2AA4	-0.630172	0.00437572
SRRD	-0.63	0.00499758
PDCD2	-0.627664	0.00567715
PUM2	-0.627324	0.00716193
PYCR2	-0.62731	0.00579095
HS3ST3A1	-0.62527	0.00857926
BTG1	-0.625023	0.00306394
LOC100129657	-0.623639	0.00349744
PMS2	-0.620283	0.00716341
CPNE1	-0.620041	0.00519481
LOC440093	-0.620035	0.00335908
LOC648210	-0.618545	0.00338961
MRPS21	-0.618375	0.00334711
NIP7	-0.617516	0.00407549
PRMT3	-0.616633	0.0051837
CCNF	-0.613145	0.0058043
THOC7	-0.612155	0.00452283
LIAS	-0.611344	0.00864271
MRPL3	-0.611199	0.00559783
NGDN	-0.609685	0.00683959
CLDN15	-0.60841	0.00781484
CKAP2L	-0.607695	0.0064853
RGS4	-0.605711	0.00616467
UBP1	-0.604165	0.00680503
ICK	-0.603007	0.00906045
RP11-529I10.4	-0.598472	0.00739078
PFKFB3	-0.598412	0.00466541
PYGL	-0.597926	0.00470533
EIF1B	-0.59709	0.00986711
S100A13	-0.596375	0.00955851
EXOSC10	-0.595462	0.00506128
TGFBI	-0.595418	0.00450267
GPSM1	-0.592935	0.00506827
UBE2T	-0.591913	0.00544766
TFAM	-0.590943	0.00926979
LYRM1	-0.590898	0.00727964
C16ORF48	-0.590097	0.00705944
LOC389137	-0.589569	0.00993825
APEX2	-0.589169	0.00934523
MRPS6	-0.589115	0.00494436
ZNF828	-0.588653	0.00605815
DPH2	-0.588362	0.00726524
FAM108C1	-0.587705	0.00818069
C10ORF58	-0.58661	0.00611111
AZIN1	-0.584897	0.00715534
DPAGT1	-0.583556	0.00713592
PRELID1	-0.581917	0.00694992
UQCRH	-0.581519	0.0054968
SNUPN	-0.581473	0.00820767
DERA	-0.581219	0.0059628
RPAIN	-0.580234	0.00606052
POLE4	-0.579898	0.00595594
TMEM109	-0.57776	0.00759976
LOC727803	-0.576702	0.00648425
RAB2B	-0.576021	0.00755927
CASP2	-0.57596	0.00665334
NFKBIA	-0.574826	0.00771063
ARL16	-0.574546	0.00982834
EXOSC7	-0.573693	0.00708272
ZMYND11	-0.572311	0.00748876
C2ORF64	-0.56998	0.00968345
RPP40	-0.569017	0.00768316
LOC100129585	-0.564777	0.00966385
LOC642590	-0.564347	0.00754241
USP5	-0.563595	0.008337
ZMIZ1	-0.562616	0.00855382
COX6C	-0.559171	0.00748911
SNX3	-0.55763	0.00783574
PIGM	-0.557177	0.00936548
ARHGEF6	-0.556439	0.00888955
ATP5F1	-0.555064	0.00815286
CCDC56	-0.554732	0.00836585
SNURF	-0.549842	0.00912767
LOC646347	-0.547739	0.00995291
IER3	-0.544663	0.0091006
MRPL51	-0.544285	0.00943192
CIRBP	-0.543515	0.00973464
CSTB	0.553679	0.00996208
CS	0.555093	0.00990193
PPP1R15A	0.56107	0.00997195
STAT3	0.563739	0.00969371
SNORD3D	0.568785	0.00978701
CALM3	0.571617	0.00775515
S100A10	0.572616	0.00761412
MYH10	0.57325	0.0076136
PLSCR3	0.573348	0.00797682
ZFAND5	0.573756	0.00812774
PRDX5	0.577884	0.0072292
CORO2A	0.578371	0.00997057
ERP29	0.580568	0.00884606
NPL	0.581962	0.00867841
BRP44	0.586464	0.00803896
LEPREL1	0.587133	0.0086455
LOC649143	0.58779	0.00921913
TXNDC5	0.588006	0.00664508
C9ORF119	0.58868	0.00763097
YWHAH	0.589336	0.00640457
B3GNT6	0.589373	0.00803656
MLKL	0.589788	0.00978205
DEF8	0.590353	0.00877506
FTHL8	0.591471	0.00603768
CSK	0.591521	0.00713641
CLTB	0.59158	0.00681255
CLPTM1	0.593473	0.00681899
RNF4	0.596736	0.00995658
VHL	0.59733	0.00844754
NOL6	0.597545	0.00627639
CITED4	0.59846	0.00714036
RHOG	0.598588	0.00768475
LAMP1	0.599956	0.005466
DDR2	0.599989	0.00885809
PRKCDBP	0.600367	0.00644822
TMEM150A	0.601892	0.00833624
IGSF3	0.60224	0.00865805
LOC729768	0.602467	0.00533826
YTHDF1	0.602712	0.00666086
TPR	0.602912	0.00731796
LOC647349	0.603374	0.007587
RNF149	0.603518	0.00598109
RGL1	0.603547	0.00572625
MRI1	0.60514	0.00912578
S100A11	0.6056	0.00543939
NDUFV1	0.606819	0.00536451
TCP11L1	0.607279	0.00911738
TMEM47	0.607364	0.00678719
KDM5B	0.60869	0.00546248
TRIP4	0.609636	0.00866862
LOC440927	0.610096	0.00841221
CDC34	0.610332	0.00975911
SDF2	0.611402	0.0053791
CTSK	0.612235	0.00472259
LOC653438	0.612383	0.00737836
MVP	0.613217	0.00647858
GUK1	0.61684	0.00454936
PITPNM1	0.617451	0.00573905
OAT	0.617657	0.00542638
KCNN4	0.618995	0.00748635
MTA1	0.619469	0.00764487
DUS2L	0.620047	0.00636957
GOLGA3	0.621202	0.00472411
CCDC117	0.621849	0.00667544
SNX11	0.62194	0.00716721
FAM50A	0.622276	0.00432434
HSPBL2	0.62257	0.00529541
NCOA6	0.623745	0.00552306
PLEKHO1	0.623991	0.00612971
DYNC1H1	0.624479	0.0054781
AP3S1	0.626185	0.00579309
PGLS	0.626401	0.00508745
MGAT1	0.626957	0.00831209
SRI	0.62708	0.00853749
DYNLL2	0.627971	0.00437421
SPCS3	0.629618	0.00772076
SIDT2	0.630318	0.00796618
M6PRBP1	0.630629	0.00362727
VPS26B	0.630909	0.00712787
LOC642567	0.631002	0.00858025
ENSA	0.631371	0.00600164
ATP6V0C	0.634006	0.00491145
MRPS30	0.634445	0.00421056
HGS	0.635251	0.00524228
CDK5R1	0.635707	0.0091092
SLC20A2	0.635785	0.00735902
ATP6V0B	0.637049	0.00338127
ZBED4	0.638463	0.00747532
NISCH	0.63932	0.00777392
DERL2	0.639773	0.00392564
MAP3K12	0.640034	0.00811839
C14ORF173	0.641197	0.00356796
TCF25	0.64121	0.00389664
RBM4B	0.641885	0.0056321
TOM1	0.642886	0.00407437
TMEM173	0.645295	0.00398915
MST1	0.647041	0.0076366
RPP25	0.64709	0.00846058
HS.531457	0.649554	0.00481903
NDUFS3	0.650861	0.00277504
KIAA2010	0.651282	0.0068492
NXF1	0.651821	0.0037252
IDH3G	0.653008	0.00692803
TRIAP1	0.654145	0.00960815
SEC61B	0.654615	0.0038111
SEC22A	0.654978	0.00440028
MED19	0.657611	0.0032076
RCN3	0.658191	0.00330689
EIF4G1	0.658201	0.00399843
PHYH	0.660015	0.00325207
SPNS1	0.660591	0.00277038
CT45A1	0.662027	0.0093754
KIAA0664	0.662163	0.00589603
STX12	0.662401	0.00454402
COBLL1	0.664474	0.00294415
BRSK1	0.664486	0.00410129
IRF9	0.664605	0.00321115
BCAT2	0.665164	0.00896995
ALKBH5	0.665412	0.00229699
ACOX1	0.665734	0.00600413
OSTC	0.665936	0.00922933
MIOS	0.667628	0.00573179
MAOA	0.668608	0.007587
RALB	0.668865	0.00234423
TBL2	0.6689	0.00431758
DCAF6	0.670463	0.00234801
C16ORF57	0.670619	0.00421124
SLC33A1	0.670676	0.00528251
PGAM5	0.671522	0.00624166
ABHD15	0.672536	0.00451887
SP100	0.672684	0.00464376
HS1BP3	0.67286	0.00348377
WFS1	0.672933	0.00749135
VAMP8	0.672935	0.00225025
NR4A2	0.673758	0.00730247
PRRC1	0.674027	0.00307044
C7ORF70	0.675087	0.00307029
HS.567759	0.677067	0.00333304
FAT1	0.677353	0.00225751
HS.57079	0.678576	0.00203798
MICAL1	0.68067	0.00543563
MYO1C	0.683061	0.00461604
ACTR10	0.684089	0.00500276
HM13	0.684126	0.0021276
PSPH	0.684576	0.00400682
DAGLB	0.685489	0.00336915
SMO	0.68631	0.00554383
HS.91389	0.687138	0.00228781
EXOSC6	0.687336	0.00243691
TRADD	0.687873	0.00779363
CRTAP	0.687988	0.00210194
KAT2A	0.688018	0.00412211
CUTA	0.68823	0.00168912
CRLS1	0.689308	0.00177685
GATAD2A	0.6906	0.00441479
AP1S1	0.691638	0.00194949
ZNF746	0.692079	0.00376496
EPB41L5	0.692371	0.00710084
SELK	0.692457	0.00171652
GBA	0.692735	0.00201057
TBC1D20	0.692963	0.00510928
NSDHL	0.693123	0.0045771
ARHGEF11	0.693503	0.00919729
HS.547601	0.693934	0.0069129
HPS1	0.693982	0.00606275
C14ORF2	0.694204	0.0017625
MFSD10	0.695818	0.00154778
LOC407835	0.695988	0.00195407
DEAF1	0.696538	0.0074278
COPB2	0.697325	0.0015943
MICA	0.697605	0.00749687
PMP22	0.697827	0.00322567
CSNK1G1	0.697989	0.00597723
CHD7	0.699465	0.00176486
RALA	0.700454	0.00173408
AKR1B1	0.702355	0.00140252
PPME1	0.703133	0.00315145
INPP1	0.706482	0.00272314
FBXO18	0.707218	0.00198577
ZCCHC14	0.707451	0.003804
ATP1B3	0.708717	0.00209628
PSCD1	0.708787	0.00281618
ATHL1	0.709626	0.00470046
LOC100129668	0.709993	0.00892072
KIAA1797	0.711401	0.00508511
C6ORF47	0.712505	0.00333641
PIGH	0.713723	0.00195578
SLC25A43	0.713884	0.00179858
HCFC1	0.714304	0.00126229
AP2B1	0.716127	0.00901592
SLC31A1	0.716147	0.00180634
RBM42	0.716345	0.00142249
KIAA0913	0.716771	0.00151618
AARS	0.717059	0.00110151
ATAD3A	0.717123	0.00182633
BCL7B	0.718723	0.00727512
TNFRSF1A	0.718934	0.00177158
SLC1A5	0.719977	0.00158493
JOSD2	0.72032	0.00659295
ACAD11	0.721843	0.00563352
BLVRB	0.72235	0.00167409
CYB561	0.72262	0.00239823
LOC728787	0.722944	0.0025408
PDCD6IP	0.723052	0.004897
STT3B	0.723065	0.00275842
NPAS2	0.723078	0.0027371
SRGN	0.723416	0.00220267
LOC730994	0.723482	0.00679407
VPS33A	0.723749	0.00319154
LOC100127983	0.723763	0.00329397
ATG2A	0.725847	0.00675818
MAP1LC3A	0.725863	0.0012534
LOC731007	0.725959	0.00991014
GPS2	0.726425	0.00149115
GBE1	0.726732	0.00147662
LOC649679	0.727341	0.00252598
RAD54L2	0.728869	0.00534134
ANO10	0.729125	0.00252151
PDIA3P	0.729322	0.0016449
LMAN2L	0.730405	0.00170899
UBAP2L	0.731316	0.00276045
PCNXL3	0.731934	0.00381909
TFAP2C	0.733335	0.00106807
CD70	0.734556	0.00389511
TSGA14	0.735291	0.00455722
C11ORF24	0.735867	0.0024559
GNA12	0.737074	0.00190612
SUPT5H	0.738053	0.00103336
PCBP4	0.738144	0.00146117
FKSG30	0.738174	0.00167602
LMNA	0.738899	0.000862164
TBC1D10B	0.740162	0.00757775
PTPRA	0.740455	0.00140094
MPHOSPH8	0.741017	0.00935363
ARF5	0.741346	0.00104014
LOC374395	0.741646	0.000746208
FAM48A	0.742662	0.00473064
TNPO1	0.742855	0.00402606
NUDT22	0.743185	0.00123569
XPO6	0.743498	0.00631975
GTF3C1	0.743777	0.0045091
IVD	0.744567	0.00420388
RPS26	0.744604	0.00342247
CUTL1	0.745702	0.00426373
SELI	0.747077	0.00390787
ARHGEF19	0.747359	0.00577551
OSBPL3	0.748193	0.00189609
ZDHHC12	0.748815	0.00228955
LEO1	0.749803	0.00416006
RBMS1	0.750071	0.00626412
LOC100128353	0.750251	0.000745109
EPN1	0.750929	0.00144009
LRRC45	0.752487	0.00888239
C7ORF20	0.752815	0.00135335
HDAC6	0.752893	0.00882348
G6PD	0.753918	0.00138723
RPIA	0.754199	0.00120937
LY96	0.754446	0.000706269
ISCA2	0.754971	0.00396351
PLS3	0.755262	0.00826818
AEN	0.755763	0.00150699
VPS37B	0.755793	0.00105085
BPNT1	0.757773	0.00403748
PLEKHH3	0.759057	0.00191779
ACTR1A	0.75915	0.000956027
PKN1	0.759832	0.00689525
B4GALT7	0.760049	0.000839518
DHRS1	0.760442	0.00141403
C11ORF2	0.760714	0.00312184
MSTO1	0.761802	0.00125147
C13ORF23	0.762194	0.0074225
SND1	0.762857	0.00956247
TMEM144	0.764033	0.00628001
POLD4	0.764697	0.001238
ATP6V0A1	0.764935	0.000645818
SRA1	0.765285	0.00173384
LOC402221	0.765441	0.00195209
STT3A	0.766892	0.00062034
SV2A	0.767624	0.00804415
ISG20L1	0.767914	0.00220572
ASL	0.768225	0.0058035
G6PC3	0.768725	0.00065616
PEX13	0.770633	0.00746741
FLII	0.771152	0.00131568
PLEC1	0.771938	0.00123291
SLC35A4	0.772398	0.00517941
KIAA1530	0.772944	0.0017338
VRK3	0.773203	0.00274581
BET1L	0.773364	0.005643
TBX2	0.774199	0.000605871
TRPV2	0.775268	0.0015598
ZDHHC14	0.775933	0.00709235
CDH15	0.776279	0.000960174
COPZ2	0.776285	0.00238523
BSG	0.776529	0.0011337
STAT6	0.776794	0.00178575
TBL1X	0.777386	0.00665794
MPV17L2	0.777717	0.0080423
VPS4A	0.778438	0.00106064
RAP2C	0.782183	0.00166177
TAX1BP3	0.78245	0.000585679
WDR26	0.783101	0.00205116
TULP3	0.784857	0.00787191
SNX8	0.786518	0.000703704
PVRL2	0.786548	0.00637867
PTPRZ1	0.787209	0.00778969
PLEKHM2	0.78779	0.000469689
AP1B1	0.788403	0.000559848
PCTK3	0.788835	0.00563067
EHD4	0.789165	0.000600109
PGM2	0.791487	0.00379901
KIAA0528	0.791584	0.000657007
ZFP36	0.791643	0.000489215
C6ORF89	0.792254	0.00726173
ARHGAP17	0.792724	0.00698651
MCEE	0.793841	0.000537613
C9ORF127	0.794112	0.008192
ACCN2	0.794474	0.00174189
SEC23IP	0.794479	0.00135625
LOC729495	0.79485	0.00207754
LRRC59	0.79518	0.00490625
LOC375295	0.796741	0.000394357
PTRF	0.797017	0.000887279
AMDHD2	0.798152	0.0038892
MRPS24	0.798859	0.000583284
SLC35E3	0.799087	0.00100842
VARS	0.79973	0.000349655
MAMLD1	0.800906	0.00524844
ZYX	0.801749	0.000430418
SLC35D2	0.802394	0.000717431
COL18A1	0.802674	0.00225268
INPP5K	0.803334	0.00238699
RILPL2	0.803555	0.00261728
C1ORF122	0.80408	0.00646755
LOC644761	0.805742	0.000678641
GRB2	0.805881	0.0081615
HARS2	0.80631	0.00281514
NDFIP1	0.807355	0.00137066
MAZ	0.807755	0.0076424
MPST	0.80797	0.00967899
SHQ1	0.809053	0.00142699
TM7SF4	0.810576	0.00128292
LOC730278	0.810619	0.000278715
KIAA0562	0.810926	0.00251739
VCL	0.811969	0.00440646
MCFD2	0.814097	0.00136025
CTSA	0.815314	0.000314659
PAK4	0.815876	0.00101445
RICS	0.816032	0.000767574
MEX3B	0.818025	0.00564391
RNASEL	0.819702	0.000736071
PTEN	0.819996	0.00211802
TMEM64	0.821259	0.000541988
TSC22D4	0.821394	0.0018004
SOCS5	0.821639	0.00518501
AKR1C4	0.823329	0.00126762
C1ORF190	0.823518	0.00963607
HIST2H2BE	0.824776	0.000479756
HSPA1A	0.825114	0.000254777
GLRX	0.825893	0.000260922
SIPA1	0.827599	0.00140861
C9ORF69	0.82881	0.00057775
SUSD2	0.829115	0.00576647
OAS3	0.82957	0.00361693
ABHD6	0.829806	0.000620769
SCO2	0.830419	0.000619826
CLIC1	0.831897	0.00019561
DCBLD1	0.832385	0.00667667
KDELR1	0.832708	0.000336985
IFFO1	0.832904	0.000262223
PAK1	0.835243	0.00129566
FNDC3A	0.835799	0.0030187
TUBB4Q	0.836017	0.000348739
CXORF38	0.836067	0.000768352
PINX1	0.836443	0.000711721
ADCK2	0.836742	0.00374309
GCAT	0.836825	0.000296012
ST6GAL1	0.838765	0.000212505
ARHGAP1	0.839676	0.000253682
TRIM9	0.839776	0.000240508
AKAP7	0.839876	0.00345144
TMEM179B	0.841689	0.00018814
IRF2BP2	0.843724	0.00206809
LINGO1	0.844421	0.00468911
LOC648399	0.845129	0.00748549
TUBA1A	0.845666	0.00233238
EML1	0.846723	0.000818898
GEM	0.847152	0.00165982
MAPK8IP3	0.847267	0.00268541
DDHD2	0.847544	0.000318552
PCSK6	0.848222	0.00732049
RABGGTA	0.848551	0.00338782
LOC221710	0.851729	0.00129658
CCL20	0.852323	0.00992522
ACAT2	0.852387	0.000173277
ZFAND3	0.852624	0.00218444
RCE1	0.852979	0.00061454
LIX1L	0.853479	0.000719963
KTELC1	0.85818	0.000726273
ACAD10	0.861791	0.000558007
A2LD1	0.861979	0.00111038
TBC1D9	0.862043	0.00134116
NICN1	0.862661	0.000340745
TMEM62	0.865265	0.000352712
CENTD2	0.865732	0.00174739
KIAA1618	0.865794	0.000450952
TMED3	0.86638	0.0001126
HS.415576	0.869317	0.00957304
MRPL4	0.869735	0.000322768
ELP4	0.869824	0.00780549
UBAP2	0.870158	0.000829717
MBD6	0.870541	0.000214333
IDS	0.870768	0.000194008
HS.4892	0.875847	0.000967899
ANKHD1-EIF4EBP3	0.876666	0.009681
SEPT5	0.877393	0.000311566
HOMER3	0.877481	0.00140751
RPN1	0.877553	0.000153504
TUBB6	0.878562	0.00016275
ICAM3	0.878601	0.000248456
COL5A2	0.878716	0.000133878
SMURF1	0.879048	0.00787155
LOC400464	0.879183	0.000622415
PCCB	0.879793	9.99448e-05
MOBKL2A	0.879906	0.00180364
SYT15	0.880794	0.00271088
ZNF697	0.881203	0.00028835
TICAM2	0.881223	0.00592352
MTHFD1L	0.881893	0.000291655
STK38	0.882597	0.000440352
TADA2B	0.882671	0.00697397
FAM78B	0.883454	0.00244692
RAPGEF2	0.883728	0.00788787
RRAS	0.883827	0.000573562
KIAA0319L	0.884444	0.0028688
FSCN1	0.885568	8.21921e-05
DSCR8	0.88693	0.000198715
PPP2R3A	0.887628	0.00100411
C5ORF13	0.887785	9.42085e-05
OPLAH	0.888025	0.000285181
LPCAT3	0.888194	0.000192575
TMEM135	0.888562	0.00866363
NRAS	0.890951	0.000810047
SFRS14	0.891514	0.000202004
LOC100134687	0.891669	0.000138503
LETM1	0.891836	0.00121252
PTMS	0.892662	0.000180198
ECE2	0.892931	0.00332966
TRA1P2	0.893017	0.00293076
C20ORF108	0.894452	0.00154198
ZDHHC9	0.894659	0.000203587
NMNAT1	0.896129	0.00514257
PITRM1	0.896619	0.000632557
FBXL12	0.897115	0.00433221
TSKU	0.897854	0.000124535
PARVB	0.898095	0.0011285
MVD	0.899613	0.00157565
LOC100132535	0.899668	0.000641416
SH3TC1	0.900464	0.00304579
TMEM165	0.900963	0.0002009
MEF2D	0.902809	0.000148488
LRCH3	0.902816	0.00878699
PROCR	0.904084	0.00100895
DOM3Z	0.904493	0.00272276
SMARCA4	0.905692	7.31644e-05
FKBP15	0.905928	0.000584507
MLLT11	0.906013	0.000979693
CLSTN1	0.906584	7.30483e-05
HOXB8	0.908542	9.6654e-05
HEATR3	0.908668	0.000218973
LOC158160	0.913045	0.000103236
LOC100132139	0.913323	0.00238133
SYDE1	0.914472	0.000292752
MYO1B	0.914753	0.0011481
ATP6V0A2	0.914932	0.00933964
FRAG1	0.915969	7.36224e-05
IRF7	0.918112	0.00077398
SLC30A1	0.921711	0.00270608
C17ORF70	0.921747	0.000204329
FBXO34	0.923165	0.000352582
SGSM3	0.925646	0.00305141
SEC61A1	0.925953	0.000199825
MARCKS	0.926873	5.02262e-05
LOC728715	0.927376	4.52054e-05
PVRL3	0.927607	0.00933233
ACTN1	0.927829	5.4144e-05
LOC645937	0.929107	0.00197788
LOC401074	0.929944	0.000227196
WNT5A	0.930361	0.00722038
KIAA0363	0.930418	0.000167714
LOC644496	0.930766	0.00150082
SESN1	0.931985	9.58539e-05
KIAA1602	0.933168	0.000475839
SEL1L3	0.935936	0.000137145
ARL1	0.936063	0.000744201
TCIRG1	0.937231	0.000127773
TRIM3	0.938599	0.00743926
FBXO10	0.938599	0.0087787
TAOK3	0.939008	0.000600136
LOC390557	0.939355	3.86234e-05
NCRNA00153	0.939707	0.00142866
HYI	0.939902	0.00244951
TYK2	0.941992	5.14411e-05
CERCAM	0.942203	0.00022816
MR1	0.94286	0.000146201
PLOD2	0.94307	7.46294e-05
GPR172A	0.943595	4.10714e-05
NAAA	0.944075	0.0090517
LOC730020	0.945081	0.00969907
LOC440132	0.945172	0.00251542
C14ORF126	0.946838	0.00498999
GOSR2	0.947384	4.79391e-05
PLXNA3	0.947432	0.000556878
SSR2	0.947737	3.2499e-05
PPP4R1	0.947909	0.00218152
NAGK	0.948196	5.80497e-05
KIAA1539	0.948846	0.000687353
TMEM214	0.949471	5.33851e-05
HSD17B7P2	0.950924	0.00374317
QPRT	0.951115	0.00125118
TCTA	0.951759	0.000323549
SLC25A12	0.9524	0.00129184
HERPUD2	0.952805	0.000920407
KLF2	0.95289	0.000516916
NPC1	0.952979	3.84477e-05
TBC1D19	0.954697	0.000634249
UCN2	0.959279	6.82009e-05
SAMD4A	0.961969	0.000160827
ADAM23	0.963636	3.12212e-05
FOSB	0.964207	7.20809e-05
MXRA7	0.964217	0.00630188
TMEM188	0.9647	8.17128e-05
RNF34	0.966127	0.0043134
NUDT18	0.96721	9.79941e-05
OR7E156P	0.969686	9.93963e-05
HSPA1B	0.971007	2.66226e-05
C21ORF56	0.971258	0.00293968
ODZ3	0.972173	0.000124606
RNY5	0.974313	0.000353321
BTBD2	0.975858	0.000137534
APH1B	0.975908	0.000538704
ANKRD11	0.976406	2.99661e-05
OVOS2	0.976832	4.90998e-05
LTBP4	0.977268	0.000187172
PCDHB16	0.977721	0.00159382
CAPRIN1	0.977906	6.41091e-05
KIAA0922	0.97843	0.00151785
RNF187	0.978959	0.00435702
RPRC1	0.979309	2.41769e-05
GSTA4	0.979705	3.03333e-05
SYNJ1	0.980237	0.000276802
ARHGAP23	0.980285	0.000296394
ADPRHL1	0.980309	0.00497989
BCAR1	0.981032	0.000486351
PPP1R14B	0.981715	2.33695e-05
ADPGK	0.982585	4.93844e-05
KIF13B	0.982941	6.33111e-05
SEMA3C	0.983483	0.0033391
CPOX	0.983848	2.70707e-05
FKRP	0.984369	0.000272126
UBE2N	0.984992	0.000378059
LOC654350	0.985005	0.00881901
SLC22A18AS	0.987412	0.00318068
RAD50	0.987692	0.0091092
IGF2BP2	0.988491	0.00485266
ARMCX3	0.989957	0.000206205
EDEM2	0.990001	3.01113e-05
FREQ	0.990576	0.000217555
LOC338758	0.991493	8.56367e-05
ATF7IP2	0.991546	0.00212471
ATL3	0.99419	2.43069e-05
LOC100009676	0.994893	9.74092e-05
MFAP2	0.995371	0.00199609
ZDHHC18	0.996334	0.000368451
RGS20	0.99637	0.000527485
SCARB1	0.997505	1.53472e-05
OVCA2	0.998803	0.00190051
C17ORF63	0.99971	2.45997e-05
LEPRE1	0.999908	0.000903816
PPM1D	1.00124	3.90445e-05
WIPI1	1.0014	0.00011766
HS.34447	1.00156	0.00511529
TSPAN14	1.00203	0.000175946
SLC9A1	1.00319	0.000123316
CDR2	1.00606	2.68034e-05
C9ORF21	1.00663	0.000123135
FGFBP2	1.00739	0.00164873
MOSPD2	1.00748	0.00768546
CBR1	1.00828	0.000183747
SH3PXD2A	1.00857	3.16497e-05
QPCTL	1.00918	0.00102263
KIAA0247	1.00999	0.000359493
HMGA2	1.01017	0.00275074
RELL2	1.01077	0.00022329
DPP9	1.01164	3.77051e-05
SUGT1	1.01363	0.00394503
MAP3K3	1.01384	0.00105684
TSPYL2	1.01509	0.001456
IL17RC	1.0152	0.00648187
MYO9B	1.0155	4.84563e-05
FAM195B	1.01573	3.57816e-05
SLC35F1	1.01601	2.55447e-05
APOBEC3D	1.01644	0.00113006
MAGEA10	1.01664	3.84079e-05
KDELR2	1.01695	1.13621e-05
UAP1L1	1.01833	0.000103691
C1ORF56	1.01932	0.007171
COG3	1.01943	0.0011429
TNK2	1.02106	4.0894e-05
TWF2	1.02187	1.46575e-05
ELOVL1	1.02336	3.02873e-05
PELO	1.02472	1.12886e-05
UBE4B	1.02508	1.7825e-05
COL13A1	1.02589	0.00308283
MIB2	1.02623	0.000941673
ZNF503	1.02671	0.000486945
LRRC1	1.02819	0.00723602
VISA	1.02839	0.000289681
MARK2	1.02895	0.00418475
ASCC2	1.02963	1.04244e-05
PLOD3	1.03032	8.18823e-06
LLGL1	1.03046	0.000108081
SMPDL3A	1.03545	0.00443731
LYPLA2	1.03631	5.47356e-05
TP53I13	1.03677	2.17095e-05
TMEM63B	1.03761	8.22527e-05
MID1	1.03883	0.000167209
KIAA1967	1.03964	0.00217435
C19ORF29	1.0401	0.00598866
RPL41	1.0406	2.0496e-05
GALNT5	1.04116	5.85356e-05
SLC35B1	1.04484	7.2716e-06
NT5E	1.04584	0.000309849
SERF2	1.04651	6.38249e-05
AP1M1	1.05004	7.69609e-06
DISP1	1.05044	0.000791353
SYT11	1.05046	7.62816e-06
SLC25A44	1.05272	9.78003e-06
LOC653103	1.05342	1.60709e-05
TMEM57	1.05557	0.000184591
PPT2	1.05576	0.000254296
DTX3	1.05679	0.00569036
CSRP2	1.05848	0.000217896
NUP98	1.05925	0.00225897
TTLL12	1.06086	9.26041e-06
ATPAF1	1.06103	7.72574e-05
LIMK1	1.06148	0.000487562
SGCE	1.06178	7.95097e-06
FLJ20254	1.06266	1.7985e-05
PPP2R5B	1.06283	0.000788733
GARS	1.0637	4.91292e-06
CALR	1.06421	2.85476e-05
ABCC10	1.06477	0.00101962
LMF2	1.06516	2.16401e-05
CKAP4	1.066	6.1045e-05
SLC9A7	1.06662	0.000115412
PIK3IP1	1.06736	0.00113954
GNB2	1.06822	3.40989e-05
LACTB	1.06877	2.97907e-05
ZNF775	1.06986	0.00018098
C14ORF128	1.07059	0.000335027
WDR55	1.071	9.08699e-05
OBFC2B	1.07197	1.14646e-05
MAPRE3	1.07296	3.9414e-05
LDOC1	1.07513	0.000230202
COMTD1	1.07524	9.74675e-05
HHLA3	1.07538	0.00399963
TIMP3	1.0762	4.3718e-05
LOC652968	1.07643	0.000158121
EIF2AK4	1.07723	6.3975e-06
SAMD4B	1.08011	0.00019281
FAM57A	1.08034	7.31712e-06
TRIOBP	1.08156	5.68486e-06
CRY2	1.0817	0.000110696
NCK2	1.08387	0.00274233
PNMA1	1.08723	0.000357553
SRD5A1	1.08736	0.000196657
TMEM161A	1.08786	0.00333004
ERRFI1	1.08959	3.61585e-05
LOC649456	1.09152	0.00419624
SLC14A1	1.09453	0.0025254
SIK3	1.09513	1.2386e-05
KCNMB4	1.09516	0.00518955
GOLIM4	1.09538	0.00322419
SLC4A3	1.09568	0.000474351
RAB1A	1.0978	1.07169e-05
COG6	1.09818	0.00106851
NADK	1.1	0.000175979
IFFO2	1.10031	4.44048e-05
LOC644879	1.10224	1.45533e-05
ACOX2	1.10244	1.58292e-05
ITGA3	1.10385	3.73422e-06
LOC100130516	1.10693	3.48787e-05
SRM	1.10773	3.76288e-06
FAM89B	1.10824	8.21751e-06
SESN3	1.10883	5.90446e-05
[truncated: 944 more rows]

## Sheet: Table S3
Differentially expressed genes between RMEL3 High X RMEL3 Low TCGA groups (adjusted p-value <0.05 and log2 fold change <-0.5 or >0.5)
mRNA	log2FC	FDR
OTOR	11.1479	3.22e-06
SLC17A6	8.71946	7.25e-11
REG1A	8.21491	7.82e-08
SPOCK3	6.68639	4e-11
GAD2	5.94022	1.4e-06
MYBPC1	4.91459	1.19e-14
C2orf82	4.91084	3.83e-17
TMPRSS9	4.68722	1.6e-24
GRIA2	4.60857	2.16e-09
MRGPRX3	4.47063	2.41e-14
CNTNAP4	4.28401	1.25e-09
ST8SIA5	4.19875	4.32e-15
KCNC2	4.0963	0.000181089
ENTPD2	3.89722	3.74e-12
SLC9A3	3.89341	4.86e-17
VCX3A	3.81031	3.35e-11
PTN	3.75597	3.13e-17
CNTN6	3.72225	6.89e-09
C1QTNF3	3.7192	1.88e-23
EDN3	3.68283	6.62e-05
TSPY2	3.61868	0.000467657
VIT	3.4943	2.82e-12
FAM131B	3.46797	1.13e-20
KCNQ2	3.45628	0.000378693
TLX1	3.4503	2.28e-05
PAGE2	3.4215	0.0048151
VCX	3.41571	1.96e-08
KLHDC8A	3.38939	4.07e-16
DPPA4	3.36449	1.3e-05
LGALS12	3.33306	1.24e-10
WNT16	3.30912	3.42e-14
ITIH5	3.24755	7.06e-15
TSPAN8	3.24452	3.73e-08
ART3	3.18021	5.62e-13
RELN	3.17339	1.02e-11
WISP3	3.1527	4.9e-10
TSPY3	3.14508	0.00304603
C2orf40	3.13921	1.21e-08
ABCA8	3.11558	4.94e-14
COL20A1	3.10338	0.000985265
LCN2	3.07304	6.3e-06
FAM19A2	3.04497	3.42e-18
CA6	3.02192	8.25e-05
ABCC11	3.00776	3.32e-12
HHATL	3.00271	0.000128602
ATP1A2	2.98805	5.7e-07
PLN	2.90892	6.75e-17
GAP43	2.87656	1.37e-09
GAL3ST1	2.86468	7.94e-11
ARHGAP6	2.81991	4.91e-24
CHAD	2.67172	2.04e-06
COL11A2	2.64593	9.42e-12
MSMP	2.64496	2.29e-18
COL9A1	2.64384	3.73e-06
F5	2.61948	2.26e-12
ZCCHC12	2.6094	4.19e-12
TPTE	2.60433	5.13e-08
NRXN1	2.60044	0.00202853
BMX	2.59566	1.89e-09
ASB11	2.58276	2.55e-05
ATP1B2	2.55674	7.56e-16
RGS5	2.55447	3.32e-19
KANK4	2.52678	1.22e-07
KCNA6	2.51657	1.93e-09
COL22A1	2.51028	5.34e-11
NTRK1	2.50224	3.26e-12
SORCS2	2.49779	1.46e-14
CRLF1	2.49763	1.1e-09
MYT1	2.49497	3.59e-14
SERPINA3	2.48046	2.32e-10
HCN1	2.47269	6.51e-09
SYTL5	2.46248	5.81e-07
SEMA3E	2.45997	3.18e-06
ADRA2B	2.45195	1.02e-13
NPY6R	2.44602	6.03e-06
TESC	2.4393	4.79e-17
SLC5A12	2.42785	0.00011195
NDST3	2.4255	2.86e-07
FREM1	2.42213	1.11e-09
OLIG2	2.41266	1.34e-05
DHH	2.3931	1.68e-13
SHISA9	2.38805	0.000239839
HAPLN1	2.38477	0.000183704
GRIK3	2.37403	2.12e-08
CHRM3	2.36933	9.94e-11
FAM135B	2.36653	1.91e-05
SCN7A	2.35254	0.000544543
SEC14L4	2.3435	0.000723855
INHA	2.3389	2.22e-13
REG3G	2.32702	0.000225931
FOXJ1	2.32628	3.01e-06
PPP1R1B	2.32146	1.46e-07
MAGEC2	2.31716	6.63e-06
TMEM59L	2.31238	2.07e-09
CAPS	2.30416	9.83e-15
TRIM67	2.29536	4.09e-10
ABCA6	2.29107	1.26e-11
FGF9	2.28937	0.00213245
WFDC2	2.2807	2.16e-07
MAMDC2	2.27867	3.97e-08
EMILIN3	2.27821	2.99e-09
POU3F3	2.27713	8.09e-09
ANGPTL7	2.27702	1.77e-06
ACAN	2.27663	3.69e-12
RYR2	2.27047	8.82e-11
ANO3	2.25537	1.08e-05
ADRB1	2.24313	2.02e-05
LIFR	2.22825	4.58e-12
HRASLS5	2.22579	1.39e-06
ITGA10	2.22012	3.42e-09
TGFA	2.21463	3.61e-11
TMEM100	2.2133	3.09e-09
CNTN4	2.20711	1.78e-10
STAC2	2.20387	1.16e-08
ABCA9	2.19062	4.64e-14
CHRDL1	2.18554	1.79e-08
NTS	2.18145	0.00121349
MEGF10	2.15958	1.98e-08
DMRTA1	2.15746	3.86e-08
COL9A3	2.15242	1.43e-10
MAGEA11	2.14165	0.00584726
SOD3	2.1324	9.94e-15
KCNIP1	2.12629	3.57e-07
SYNM	2.10537	2.29e-19
MAGEA10	2.1044	0.00209843
ABCA10	2.08917	1.14e-12
MGP	2.08283	1.25e-11
FREM2	2.06103	4.23e-08
GPR133	2.06063	4.6e-10
SOSTDC1	2.04842	8.92e-05
SERPINA5	2.03896	9.27e-08
OLIG1	2.03762	2.25e-07
CHRM1	2.02374	1.79e-06
TTYH1	2.02207	1.57e-08
FAM107A	2.02058	2.32e-11
THBS2	2.0113	4.28e-12
THSD7A	2.0073	1.03e-12
NR0B1	2.00016	0.00020711
THBS4	1.99859	2.21e-09
MUC7	1.98079	0.000370879
LGI4	1.97811	2.94e-10
RBM20	1.97629	8.57e-10
ITGA8	1.97009	2.72e-07
TUBA3C	1.96902	0.00933075
IGFBP3	1.96723	3.75e-14
CLUL1	1.94154	6.27e-06
CHADL	1.93673	7.79e-11
COL19A1	1.93615	1.04e-05
CSPG5	1.9354	1.68e-11
BMPER	1.92236	7.35e-08
SUSD5	1.91021	1.19e-09
GPR98	1.90697	1.37e-07
FMOD	1.90671	7.35e-09
TRPM8	1.90548	3.03e-07
CYP24A1	1.89904	0.00807379
PRSS35	1.89825	1.87e-06
GABRA2	1.8976	0.00441054
GDNF	1.89493	8.87e-06
F2RL2	1.88232	8.34e-09
CSGALNACT1	1.87972	5.01e-24
GPD1	1.87372	5.91e-07
TMEM132D	1.86901	0.0121455
ELOVL2	1.86714	1.2e-09
FXYD1	1.84346	1.04e-07
NOX5	1.83918	1.85e-05
AKAP6	1.83726	6.82e-11
GALNT5	1.83554	4.23e-07
ANGPT1	1.83001	6.09e-09
HSPA7	1.8062	9.65e-13
WNK4	1.80504	7.77e-08
VAT1L	1.80461	0.000541737
CRTAC1	1.79974	2.12e-06
PEX5L	1.79673	2e-05
FGFR3	1.79285	2.33e-05
AREG	1.7846	0.00019191
DNAH9	1.78228	0.000294537
KCNE1	1.76484	4.86e-09
PGR	1.76244	9.98e-09
CPXM2	1.76106	8.57e-10
GABRA3	1.75899	3.01e-05
TRIM17	1.74985	5.02e-10
ACPP	1.73572	4.71e-06
FGFBP2	1.73463	4.7e-08
BAIAP3	1.72623	1.68e-12
GABRG2	1.72342	0.020471
IL13RA2	1.72278	0.000514959
EYA1	1.72163	0.000355559
PCDH20	1.71873	0.0161027
MEOX2	1.70581	3.21e-06
NPAS3	1.7007	3.46e-14
FAM133A	1.68929	0.000232995
NEGR1	1.67909	2.28e-09
GAS2	1.67848	2.69e-09
LPPR5	1.67145	0.000375439
ABCA13	1.66852	3.64e-07
PDE8B	1.66798	3.93e-11
NRK	1.66727	0.00316467
GABRP	1.66458	2.16e-06
PTPRZ1	1.66372	4.3e-09
PCDHGB2	1.66133	2.13e-10
MAGEC1	1.65754	0.00212931
GPC4	1.65641	2.67e-09
FGFRL1	1.65053	1.05e-12
MUC15	1.64836	0.0147286
SLC30A8	1.64747	0.00920823
F2R	1.64502	7.9e-14
SORBS2	1.64261	1.93e-10
LOXL4	1.63685	4.86e-06
TMEM151B	1.6366	1.87e-08
HSPB7	1.63564	5.73e-07
NLGN4X	1.63421	1.28e-07
PCSK1	1.63408	5.67e-05
XAGE1D	1.62345	0.00601074
DCT	1.62199	3.66e-05
QRFPR	1.61942	0.0213424
FAM181B	1.61921	2.02e-06
BFSP1	1.61847	9.39e-15
HOXB8	1.60969	4.35e-07
SYNPR	1.60707	0.011333
IGFBP2	1.59366	9.95e-09
HGF	1.59058	9.75e-07
HOXD13	1.5876	5.81e-06
HKDC1	1.58326	3.23e-06
DNAH5	1.57784	0.0110448
CFI	1.57526	1.39e-09
PDZD2	1.57426	2.8e-08
KCNA2	1.57337	1.85e-05
CYP4X1	1.57214	1.82e-07
PCDHB11	1.56557	2.9e-09
TRPM3	1.56358	3.42e-07
FOLH1	1.56066	7.99e-08
CYP39A1	1.54131	2.01e-08
GFRA3	1.54104	0.00576315
PRIMA1	1.5383	0.000291448
FAM84B	1.53561	3.45e-09
SCARA5	1.53434	9.16e-06
MMP16	1.53139	1.06e-06
SNX22	1.52909	3.68e-12
SLC5A3	1.52592	3.96e-16
PCDHB5	1.52392	2.23e-07
AZGP1	1.51778	2.17e-06
LOXL3	1.51701	1.71e-06
ZSCAN23	1.51481	5.95e-07
COL9A2	1.51428	4.14e-07
PPP1R1C	1.50498	0.000154218
CDH19	1.50156	5.06e-09
LONRF2	1.49988	2.9e-06
SERPIND1	1.49625	0.00609151
C4orf19	1.49343	9.01e-07
NDRG1	1.49297	3.61e-12
COL24A1	1.49259	7.74e-06
KRT81	1.49171	0.00143499
PYROXD2	1.48705	2.18e-07
RIMS2	1.48457	0.000300108
ANKRD45	1.48027	4.23e-07
PODNL1	1.47889	1.56e-06
NLGN3	1.47601	3.56e-09
UNC80	1.47397	1.26e-07
B3GALT1	1.4703	2.86e-07
TRIM9	1.46909	6.52e-11
ST6GALNAC5	1.46771	4.47e-07
GPR37	1.46371	3.68e-07
FZD1	1.4571	2.46e-14
WIF1	1.45439	0.0163755
COL2A1	1.45328	0.0173972
BMP6	1.45143	4.44e-09
DDR2	1.44991	2.23e-15
ARHGAP20	1.44444	5.91e-08
TCHH	1.44194	3.16e-06
P2RY1	1.44051	1.74e-10
CDO1	1.43585	7.08e-05
KIF26B	1.43207	6.68e-11
STRA6	1.43088	2.15e-05
DNAH2	1.43067	0.000119243
SLCO1A2	1.42512	0.0029868
KIAA1199	1.41573	4.15e-06
HMCN1	1.41435	1.03e-10
RFTN2	1.41141	3.31e-14
GNG7	1.40759	2.44e-13
FAM196B	1.40341	0.000741505
TF	1.40001	0.00147138
TMEM200C	1.3992	0.00015974
HOXB9	1.39826	0.000200935
ISL2	1.39802	0.00524925
TTLL6	1.39713	0.00257186
REM1	1.39665	4.41e-07
TCERG1L	1.38636	0.0177763
PPP2R2B	1.38203	4.14e-07
PLCH1	1.37214	1.73e-05
ITGB3	1.36941	8.1e-07
FMO5	1.36586	1.51e-11
CNR1	1.36465	0.000194182
SLC24A3	1.36422	9.93e-05
DLX4	1.3634	1.69e-07
DGKI	1.3633	9.63e-06
SFRP1	1.35941	0.00021993
SLC26A2	1.35795	4.82e-15
PCDHB8	1.35735	1.67e-07
BAALC	1.35638	8.66e-05
LEPREL1	1.35442	7.01e-06
CPE	1.35436	9.24e-09
KCNK5	1.35424	3.9e-09
NKAIN1	1.35006	1.02e-05
ATP10B	1.34336	6.03e-06
PRLR	1.33764	3.96e-05
PCDHB3	1.33653	2e-06
GRIK2	1.33645	0.00123173
DOK7	1.33639	0.00110319
KCNJ13	1.33506	0.000315416
CMTM5	1.33402	0.00650547
ERBB4	1.33162	0.010904
FOXP2	1.33068	0.000373044
PCDHB7	1.32902	2.32e-08
FAM189A1	1.32751	0.00392322
B4GALNT4	1.32318	1.25e-05
MAG	1.3197	0.0316856
ZNF536	1.31724	0.00535521
PCDHB18	1.31507	9.28e-09
DACT2	1.31244	0.000373275
PCDHB2	1.31218	1.24e-06
TRIM2	1.31151	3.82e-15
FCGR2C	1.31145	1.99e-08
SYT17	1.30344	1.51e-06
ACOX2	1.30281	9.83e-06
EMILIN1	1.30144	3.66e-08
RYR1	1.30019	2.71e-07
TCL6	1.29859	0.00153083
LAMA2	1.29553	2.18e-06
LINGO2	1.29319	0.000577264
XYLT1	1.29069	6.41e-08
PCOLCE	1.29056	5.09e-07
DNAH10	1.28845	6e-06
SYT6	1.28817	0.0011306
PCDHA6	1.28647	0.000715834
SHANK2	1.28538	0.00351573
PCDH7	1.28306	5.83e-08
ARX	1.28251	0.0191932
SCRG1	1.28245	0.0123868
PLCXD3	1.28143	0.00320632
CADM1	1.27954	1.36e-07
RNF150	1.27667	2.91e-08
CA9	1.27609	0.0105446
EPHB3	1.27141	9.51e-09
PLCB1	1.26973	8.17e-09
RHOBTB3	1.26564	2.71e-13
RNF157	1.26263	5.95e-13
AKAP12	1.26191	1.71e-08
MAGEA1	1.26143	0.0413194
ALDH1A3	1.26116	6.03e-05
SCG3	1.25576	0.00361199
RASGEF1C	1.24738	0.00314739
MAP2	1.2466	2.25e-07
SYPL2	1.24547	1.92e-07
C16orf45	1.23993	6.15e-08
SNED1	1.23904	7.21e-06
WNT11	1.23599	1.51e-05
FAM95B1	1.23562	1.24e-06
PROX1	1.23068	2.76e-06
FCGBP	1.22691	3.6e-05
PLP1	1.22298	1.38e-08
CUBN	1.2225	7.9e-10
SULT1C4	1.22143	0.000413954
LAMA4	1.21867	1.49e-14
SLC22A17	1.21863	1.44e-07
IL6ST	1.21849	8.28e-14
SLC26A4	1.21757	6.96e-06
DAGLA	1.21739	7.92e-08
PLXNB1	1.21671	3.09e-12
LRRN2	1.21563	0.00012199
PPP1R9A	1.21263	5.17e-07
THRB	1.21255	7.17e-06
MYRIP	1.20951	0.000208757
CREB5	1.20877	8.83e-08
TSPAN11	1.20682	0.000201846
PCDHA11	1.2059	0.0309467
RGL3	1.20385	5.75e-06
KALRN	1.20309	8.03e-10
CACNA2D1	1.19937	0.000307843
WISP2	1.19672	0.000857783
FAM198A	1.19643	1.79e-05
APC2	1.19594	5.68e-06
ZSCAN12P1	1.19264	8.07e-06
SLC1A1	1.18473	2.17e-06
HAPLN4	1.18216	0.00411072
KCNJ10	1.18205	0.000437123
C1orf95	1.17923	0.000325369
ARRDC4	1.17737	1.82e-07
PDE4C	1.17589	0.000293031
LPL	1.17193	0.00020161
EGFLAM	1.17138	6.76e-07
CCDC39	1.17048	1.13e-08
NRXN2	1.17033	3.94e-05
TSPAN13	1.17032	8.15e-06
GAS7	1.16983	8.01e-12
OSMR	1.16316	1.71e-06
SLC22A4	1.16209	2.79e-06
RPS6KA2	1.16176	1.69e-05
PRKAA2	1.16063	0.00450717
SGK3	1.15984	1.61e-12
MTSS1L	1.15885	2.17e-13
HOXD11	1.15863	0.0375484
SLC15A2	1.15646	1.79e-05
ARHGEF37	1.15381	1.09e-05
TDRD6	1.15292	7.73e-08
CDKL5	1.15005	1.28e-07
MPZ	1.1494	0.00150668
ADAMTS9	1.14826	2.53e-06
SEMA3D	1.14804	0.000800377
C1orf192	1.14584	3.53e-10
SDC2	1.14549	1.26e-07
ANO4	1.14429	0.00896097
MAGEA2	1.14127	0.0100386
TMX4	1.14093	7.49e-14
CHGB	1.13749	0.0067551
NPY1R	1.13588	0.0114058
MRAP2	1.13477	0.000457235
RAB3IP	1.13326	1.25e-05
ABTB2	1.13197	1.03e-12
TNFRSF8	1.13166	1.95e-05
SPRY4	1.12941	5.03e-08
CHRNB2	1.12926	0.00096061
ERP27	1.12909	4.79e-05
NID1	1.1287	2.25e-07
SYT12	1.12667	0.000588832
RAPGEF3	1.12626	8.43e-09
NRCAM	1.12575	0.00010986
FAM184B	1.12518	0.00630628
CRB1	1.12463	0.0389337
PDE7B	1.12344	6.7e-06
EFNB3	1.12156	9.15e-06
PSCA	1.12077	0.00622958
PCDH9	1.11864	2.93e-05
TTR	1.117	0.00662891
KIAA1755	1.11664	5.87e-07
MPV17L	1.11579	0.000512908
ACSS3	1.11408	0.00235421
ADRA2C	1.11384	0.000503115
SORCS1	1.11371	5.8e-05
PDGFD	1.11308	5.27e-06
MCHR1	1.11161	0.00920674
ZCCHC24	1.10928	1.13e-16
PCDHGA12	1.10731	0.000916858
PNMA3	1.10676	0.00135372
KIAA1024	1.10606	6.35e-07
MYO5B	1.1053	0.000196046
PCMTD2	1.10454	2.03e-14
MIA	1.1036	1.42e-05
ICAM5	1.10356	0.000355935
CHDH	1.10314	0.000168646
CNTF	1.10288	1.02e-06
EPHA3	1.10256	0.000191439
MACROD2	1.10161	6.74e-06
ZNF391	1.0986	3.45e-08
CRISPLD1	1.09761	6.5e-08
FOXD2	1.09551	6.91e-09
HCN2	1.09474	0.000133182
ZNF853	1.09454	3.1e-06
SOX5	1.09316	7.84e-09
CCDC144B	1.08982	5.11e-08
ZNF541	1.08917	5.04e-06
NCAM2	1.08667	0.000491751
TTC18	1.08565	1.15e-06
SOX2	1.08417	0.00699282
SLC25A27	1.08409	2.07e-06
FAT3	1.08293	0.0342197
ADAM22	1.07987	8.81e-05
ERBB3	1.07955	7.23e-08
KCNH2	1.07861	0.00802631
AMIGO1	1.07746	8.35e-09
PDGFA	1.07646	1.3e-05
ANKH	1.07557	3.38e-06
ANK2	1.07475	1.1e-08
MAML3	1.06995	2.47e-14
PLEKHB1	1.06957	3.84e-05
TLE2	1.06777	8.03e-06
HOXC11	1.06383	0.000107417
SEMA3A	1.06249	0.0016565
SYNPO2	1.0617	2.14e-05
ADAMTS3	1.06129	0.000107957
PRELP	1.06112	1.98e-05
PCDHB14	1.06089	5.41e-08
MYLK4	1.06062	2.1e-13
FHAD1	1.05881	0.00144523
NLGN1	1.05667	1.13e-05
ASTN2	1.05438	1.46e-05
TNFRSF10D	1.05397	0.00216828
NPAS1	1.05099	5.5e-05
CDK6	1.05085	2.13e-11
CNTNAP3	1.04778	0.000176311
GPX3	1.04712	0.000107377
PSD2	1.04693	0.000544543
IRS2	1.0464	6.54e-12
SATB1	1.04616	5.36e-08
KLHL13	1.04611	0.000601138
KLF15	1.04564	6.04e-08
RIMS4	1.04496	0.00335856
SERPINE2	1.04341	1.11e-06
STK32A	1.04158	8.07e-05
ZNF560	1.04038	0.0335397
KHDRBS3	1.03926	1.52e-09
CES3	1.03852	0.000887584
SOX8	1.03374	0.000159895
HPN	1.0331	0.000638286
CCDC144A	1.03169	1.18e-05
SCN9A	1.03138	0.00576178
CHL1	1.02997	0.000600955
TPTE2P1	1.02963	0.000212625
PCDHB10	1.02948	4.84e-06
ZNF860	1.02652	1.89e-05
LIF	1.02566	0.00345959
B4GALT6	1.02412	8.8e-09
SAMD13	1.0233	2.55e-07
NR4A2	1.02326	9.21e-08
AGT	1.02324	0.00513184
FBXL13	1.02301	4.26e-06
NPW	1.0219	0.00482519
FBXL16	1.02159	0.000543563
NAALADL2	1.02136	2.23e-07
HOTAIR	1.02089	0.00263348
LRRC1	1.01875	3.95e-09
CXXC5	1.0163	1.41e-10
MFAP3L	1.01377	7.68e-10
PTPRG	1.01362	1.09e-09
MBNL3	1.01112	2.01e-09
PRDM13	1.01043	0.00692336
FRAS1	1.00985	0.000571407
CSPG4	1.00608	1.1e-05
MBNL2	1.0059	2.71e-15
SIM2	1.00422	3.38e-05
KLHL38	1.00303	0.000446934
PCSK6	1.00235	0.000252079
MAGEA6	1.00234	0.0148774
P2RX7	1.00169	4.5e-06
HYDIN	1.00147	9.16e-05
RNF180	1.00131	9.82e-07
TNFRSF19	1.0006	3.16e-06
CHRNA6	0.999388	0.0129543
AFAP1L2	0.997377	1.31e-05
TBC1D4	0.996855	5.79e-07
SMOC2	0.996428	0.000137501
ADORA1	0.994202	6.49e-05
ZKSCAN1	0.993035	3.15e-15
CORO2B	0.992977	5.95e-05
AHR	0.9923	1.97e-10
STC1	0.992208	0.00561042
DIXDC1	0.992086	1.66e-11
GAS2L3	0.991547	1.22e-08
EPHB1	0.991511	0.00104363
PCSK2	0.990672	0.0304804
EDNRB	0.990257	1.17e-06
TBX3	0.989357	3.67e-05
PCDHA3	0.989126	0.00454714
GJA3	0.987699	0.000161275
NBEA	0.987394	2.25e-06
NES	0.984497	2.44e-06
PCDHGA6	0.984197	0.000616848
EMCN	0.9839	7.95e-06
KIAA1377	0.981248	1.09e-06
DNAJC22	0.980681	1.23e-05
PCDHGA11	0.978638	0.00345384
PLAT	0.977506	1.92e-05
BMP8B	0.977471	0.000419903
UNC5C	0.976295	0.00368904
PLA2G5	0.975767	0.00872946
SLITRK2	0.974575	0.0006492
MAGEA3	0.973405	0.0234997
FAM19A3	0.972161	0.00387102
EFS	0.971539	0.000963946
PCDHB6	0.970701	0.000876761
ARNT2	0.968896	1.4e-08
ZDHHC20	0.968563	7.43e-12
USP49	0.964955	6.42e-08
PCDHB12	0.964243	7.54e-06
ADAMTS13	0.963435	3.23e-08
HSPA6	0.962738	1.1e-06
NIPAL3	0.961802	6.8e-10
PKDCC	0.960555	7.47e-05
BMP7	0.959186	0.0305248
NFATC2	0.956852	0.000196783
NRN1	0.956585	4.55e-05
HOMER1	0.952323	9.87e-09
CMTM1	0.950165	1.12e-08
SHROOM3	0.950123	0.000683471
C15orf27	0.948916	0.000252366
ALDH1A1	0.948073	0.00026099
PGAP1	0.947875	2.84e-10
LDB3	0.947858	0.00193638
PITX2	0.946556	0.0101571
NTRK2	0.945012	0.00166931
TMTC2	0.94479	2.91e-06
FBLL1	0.944686	0.00173382
PCDH10	0.943074	0.0293358
RLBP1	0.942826	0.0167849
PEG10	0.942439	0.000132941
SPATA13	0.942091	2.15e-08
GPRC5B	0.941465	9.92e-06
JPH2	0.941229	0.00166666
PCDHGA9	0.938147	0.000226635
SEC14L5	0.936351	0.00286969
KCNK2	0.935595	0.000296416
AIF1L	0.935377	1.07e-05
DAAM2	0.934651	1.2e-07
PRICKLE1	0.932783	6.77e-07
TRIM56	0.92977	1.32e-11
PCDHA7	0.929533	0.00810025
OLFML3	0.927594	0.000274156
LNX1	0.927429	4.45e-09
PALM3	0.926659	0.00981312
AEBP1	0.92526	4.67e-08
CADPS2	0.925159	1.76e-05
ACPL2	0.925098	7.76e-09
C3orf70	0.924344	4.35e-05
SPTA1	0.924166	0.0122931
PCDHA10	0.923944	0.041127
NTN4	0.92394	0.000124907
NPTXR	0.923701	0.000604177
AMOTL1	0.923616	4.62e-10
ACCSL	0.922292	0.0440219
TERT	0.920787	0.00221211
AHCYL2	0.920096	5.68e-08
AFAP1	0.916324	1.05e-08
SH3GL2	0.913648	0.0376419
TIAM2	0.912573	2.47e-05
SSFA2	0.912086	1.37e-15
OAF	0.911816	8.4e-06
TMEM47	0.911511	0.000489478
VEGFA	0.91148	5.26e-06
MAT1A	0.911479	0.023681
FAM198B	0.909689	6.34e-06
TSPYL5	0.90957	0.00628956
CECR7	0.909307	1.28e-05
TLE4	0.908384	1.07e-05
GNG2	0.905977	2.62e-08
SORL1	0.905975	0.000205259
VSTM2L	0.905851	0.00325524
MFGE8	0.904798	1.26e-09
KBTBD7	0.904359	8.07e-11
SGCD	0.90273	6.87e-06
GRAMD3	0.902072	3.8e-08
WWTR1	0.901767	1.76e-06
CLMN	0.901716	1.03e-08
NDRG2	0.900738	4.68e-08
CHST6	0.900193	6.42e-05
ERN1	0.899942	7.39e-09
DLX1	0.899904	0.00640047
HOXA13	0.898957	0.002916
PRICKLE2	0.898908	4.51e-07
MAP9	0.898453	0.000191004
PDE11A	0.897201	0.00755287
GPR155	0.894663	1.35e-05
STON1	0.894543	1.72e-06
OSR1	0.894235	0.0117274
NEB	0.893202	2.34e-05
GULP1	0.892965	5.81e-06
KAZALD1	0.892889	3.45e-05
HIST1H3E	0.892804	0.000701098
PFKFB2	0.888668	1.44e-07
CADM4	0.888628	9.16e-05
RGMA	0.888129	0.000457354
KLHL29	0.887689	1.86e-06
SHC4	0.88711	0.000106369
RTN1	0.88687	0.00173104
FZD7	0.886364	1.34e-05
EXTL1	0.886047	0.000764183
CSAG3	0.885704	0.0330545
DOCK4	0.885327	3.88e-07
ZNF618	0.884789	2.89e-12
RNF207	0.884019	1.21e-08
VWCE	0.883042	9.88e-05
TTBK2	0.882946	1.02e-10
PCDHB4	0.882631	0.000105396
MAGEA12	0.881132	0.0411641
CAMK2B	0.88048	0.00805968
FHDC1	0.879669	6.35e-05
ADAMTS4	0.87919	6.77e-05
SPP1	0.878511	0.00288698
ITGB4	0.878456	0.00178389
NIPAL2	0.877226	1.27e-06
ST6GAL1	0.875847	3.88e-07
CNST	0.875575	1.7e-16
LNP1	0.874965	5.45e-07
SPEF2	0.874431	0.0002363
JRK	0.872699	5.13e-11
SVIL	0.869538	1.88e-10
LAMB1	0.869523	4.62e-08
PHLPP1	0.868506	2.28e-08
RAPGEF4	0.867696	0.000995637
COL4A5	0.867473	0.0244639
MAOB	0.867098	0.00957323
NCKAP5	0.865214	0.000181656
COLEC11	0.863754	0.00149385
STAG3L1	0.860564	4.01e-07
MCC	0.860022	6.34e-07
FAM47E	0.859385	0.00127818
KIRREL	0.858263	5.7e-07
MATN2	0.858122	0.000740785
CA5B	0.857551	4.4e-07
DISP1	0.857405	6.8e-09
HOXA7	0.856991	0.00423063
TEF	0.856221	7.25e-11
SLC2A4	0.856174	0.00197043
PPFIA4	0.856153	3.27e-05
HOXA4	0.855324	0.000275105
ARHGEF16	0.852869	0.00619913
TSPAN7	0.850979	0.00409188
CDK19	0.850465	3.71e-18
IGSF3	0.84924	2.14e-05
HIP1	0.848702	1.49e-12
LMBRD2	0.846012	9.49e-09
ETV1	0.844362	4.97e-07
MAML2	0.842009	1.62e-08
HOXA11	0.84196	0.000589053
SPRY2	0.841587	5.51e-07
MTSS1	0.84092	1.04e-05
REV3L	0.840029	6.23e-11
FOXF2	0.83835	0.00279583
PRKCA	0.838144	5.74e-07
SLC44A5	0.837974	0.038402
XK	0.836646	0.00141275
DMD	0.836575	4.99e-06
NCAM1	0.8355	0.0185577
APOD	0.835127	0.00449433
KIAA1614	0.834262	4.13e-06
HSPA12A	0.834214	8.33e-07
KIF13A	0.833955	6.81e-11
PPARGC1B	0.833311	1.04e-05
C4A	0.832533	0.00117859
PLXNB3	0.829842	2.71e-06
AVPR1A	0.829005	0.000337006
LRRC10B	0.828615	0.00267614
LRRC4B	0.828326	0.0121836
C19orf57	0.827263	4.19e-06
LTBP3	0.826086	1.94e-09
SLIT2	0.824941	0.00135954
MGAT3	0.823763	0.000758347
LPHN3	0.821963	0.0170609
CD55	0.820068	1.44e-05
KIAA1244	0.819909	0.00221978
TRIL	0.819052	0.0138907
EHD3	0.818486	7.33e-05
HPS5	0.81795	5.82e-09
TTC30B	0.817818	1.44e-13
NXPH3	0.814905	0.00120093
LRAT	0.813859	0.0261963
SHROOM1	0.812409	5.72e-08
ZNF334	0.811559	0.00898854
C5	0.811189	4.71e-07
TMOD1	0.810895	1.44e-05
KAT2B	0.808974	5.95e-07
ZNF354C	0.808593	1.04e-05
TIMP3	0.808256	4.25e-05
BZRAP1	0.805803	0.004007
SHPRH	0.804637	2.6e-09
RBMS3	0.80413	0.000327167
PCDHGA2	0.802876	0.00249375
PALM2	0.802254	0.00733312
FAM78B	0.80173	7.46e-06
KIAA1549	0.800248	0.00146005
SNTB1	0.799924	2.22e-06
ARRDC3	0.79941	8.83e-08
HOXC10	0.79841	0.000202066
OPN3	0.798231	2.62e-06
RHCE	0.797708	0.00336108
UGT8	0.797573	0.00597752
CYP7B1	0.796883	0.000679072
HSPA2	0.796813	0.000229555
CNKSR2	0.795934	0.0145739
HSF2BP	0.793048	1.61e-06
FAM115A	0.792902	2.22e-10
DCLK2	0.792507	7.58e-07
PAX9	0.791736	0.00923418
ZDBF2	0.791531	0.000338534
OSBPL10	0.791432	5.36e-05
EBF4	0.790371	0.00249098
COL25A1	0.78859	0.0354837
OBSL1	0.788468	1.93e-10
SEC16B	0.788126	4.54e-07
PDZD4	0.78781	0.000896813
ANKRD36B	0.786919	1.37e-05
CBLN1	0.786473	0.0115169
B4GALNT1	0.786295	0.010398
PRRX2	0.784112	0.00180847
CHML	0.78306	4.83e-07
SH3TC2	0.782599	6.25e-06
SERTAD4	0.781993	0.00713956
AMD1	0.781842	9.66e-12
NR2F2	0.781445	1.55e-08
PARD3B	0.781184	0.000163889
DLC1	0.779829	1.31e-06
ENC1	0.779226	6.24e-06
INHBA	0.778338	0.0276017
PLK2	0.777063	2.34e-07
HOXC13	0.776679	0.00911099
IFIT1	0.775981	0.00175781
GLI3	0.775649	8.77e-07
IL17D	0.775607	0.00335477
FEM1B	0.775142	2.17e-10
PCDHB16	0.774571	0.00191154
CDK14	0.774486	0.00038467
KLHL11	0.77244	1.4e-06
HOXA10	0.771119	0.00199397
RXRG	0.770092	0.0265956
ANKRD20A3	0.769562	0.00232367
MUC5B	0.769256	0.028351
GPR124	0.768168	9.14e-06
PRR4	0.766596	0.00857225
GPC6	0.766476	0.0135812
TMPRSS5	0.766209	0.00114376
LPCAT2	0.765259	1.87e-07
ELFN1	0.764475	0.00224279
ZDHHC14	0.763861	6.62e-10
SESN3	0.763839	3.32e-05
PRX	0.763496	6.09e-09
PLEKHG4	0.762066	1.47e-05
CLIC6	0.761572	0.00224136
KANK2	0.761023	2.95e-08
PRDM16	0.760354	0.0151429
ZNF395	0.760173	7.36e-12
DPY19L3	0.758938	5.7e-11
BTBD19	0.757866	1.56e-05
SYN3	0.756575	0.000130282
PRKD1	0.755573	3.95e-08
PACSIN2	0.75542	9.56e-09
PER1	0.755038	4.86e-09
SLC2A13	0.754946	1.37e-08
ANKS1A	0.753587	1.62e-05
SELENBP1	0.752543	0.0011168
B4GALNT3	0.752401	0.00240547
JMY	0.752108	1.74e-11
MAGI2	0.751289	2.51e-07
ZNF862	0.750904	3.23e-08
CPAMD8	0.749906	0.00240688
SLC4A3	0.747447	0.000477195
PNCK	0.745166	0.00771538
HUNK	0.744211	0.00657189
GTF2IRD2P1	0.742837	8.75e-09
CAPN5	0.742637	1.31e-06
SOBP	0.742561	0.000449525
GARNL3	0.742468	0.000224677
CDC42EP5	0.742424	2.76e-05
ZBTB10	0.74237	4.43e-08
HIST3H2A	0.741419	0.000184548
ZNF214	0.740376	0.00079746
ATP8A2	0.740094	0.0242819
ZNF785	0.739636	1.44e-13
PLEKHH2	0.739244	0.001075
CLCN2	0.738358	2.02e-07
BTBD3	0.737076	3.09e-09
EFNA5	0.736901	0.000734381
TSSK6	0.736637	1.5e-09
RCAN2	0.734393	0.00250527
CASKIN1	0.734375	0.0226334
NHLRC1	0.733865	0.000846863
ZNF595	0.732204	1.72e-05
ZBED3	0.731117	8.26e-05
TTC28	0.729919	6.43e-09
GTF2IRD2B	0.729239	3.41e-07
FOXD3	0.729145	0.000892116
ELN	0.728528	0.0123235
HOXA3	0.728014	0.0048218
FAM66C	0.727017	0.000245373
PLCE1	0.726304	0.00303794
GNA14	0.725171	0.0236299
LRP3	0.7244	0.000145465
NFIA	0.724377	6.56e-06
PPFIBP2	0.723418	1.58e-07
OR2A9P	0.723146	0.00389788
PCDHGB1	0.722643	0.0109037
TNS3	0.722171	2.43e-09
ARID5B	0.718498	3.51e-06
GLCE	0.718396	1.69e-09
ZNF630	0.718342	2.1e-05
NXPH4	0.718163	0.00627559
BACE1	0.718107	2.33e-10
KLF14	0.717947	0.0180876
ZIC4	0.717746	0.0155189
ZFHX3	0.714043	1.06e-09
KLF9	0.713994	2.63e-07
CDH6	0.713852	0.0107048
MAP3K1	0.713801	1.6e-07
MST1P2	0.713798	0.00162811
FAM149A	0.712911	0.000150171
PCDHGA1	0.712661	0.00551276
KCTD20	0.712587	4.51e-10
FSCN1	0.71237	0.00108824
MRC2	0.712043	0.00445762
POLR1B	0.711734	9.93e-10
PPP1R12B	0.711532	9.36e-05
PPIEL	0.710679	0.000435261
ATP8B2	0.710468	5.58e-11
HOXD9	0.709584	7.37e-05
ZC3HAV1L	0.709145	5.02e-05
LPHN1	0.708971	2.68e-07
ARHGAP42	0.70757	1.66e-05
ZFHX4	0.707478	0.00595292
RPL32P3	0.706614	2.32e-07
RAB9B	0.706334	0.000464547
SLC35F1	0.70623	0.0333253
PCDHGA7	0.705913	0.0171981
FGF2	0.705705	0.00399166
CYP27C1	0.705654	0.0309594
MPPED2	0.704054	0.0112147
PCOLCE2	0.703291	0.0155806
HCG11	0.703091	0.000207248
TYRO3	0.702103	7.09e-06
SASH1	0.700658	2.22e-09
TCF12	0.699514	4.48e-10
SORBS1	0.699469	0.000301682
OXR1	0.699241	2.01e-10
ZNF791	0.699233	5.42e-12
YPEL2	0.69845	7.57e-09
CCDC85A	0.698371	0.00144377
S1PR2	0.697372	2.28e-09
ZNF517	0.697182	1.06e-08
PLXDC1	0.696863	0.00247569
MEGF8	0.696073	1.95e-11
NRG2	0.695726	0.00269135
OPLAH	0.69533	0.0138464
NBPF10	0.695092	3.35e-08
CTSF	0.694927	2.94e-05
PRKAR2B	0.694568	0.000112625
KIAA0556	0.694552	1.58e-10
HSPB2	0.694166	0.0111784
SPRED1	0.694057	7.04e-09
ACSBG1	0.693691	0.0319202
SLC26A10	0.693341	0.00732529
SOCS7	0.693201	6.13e-07
FOXO4	0.692171	3.39e-09
COL16A1	0.692079	9.88e-05
PRRT2	0.691927	0.00106591
FMNL2	0.691602	5.08e-05
SH3D19	0.690325	5.65e-07
FEZ1	0.689499	0.0013881
GPRASP2	0.689379	1.76e-06
PDZRN3	0.689357	0.000570586
KRBA2	0.689282	1.27e-07
CGREF1	0.689016	0.00264638
TIGD4	0.688715	2.05e-05
ITGB5	0.688144	8.64e-06
CEP72	0.68796	9.08e-07
TSC22D1	0.687037	2.72e-06
PCDHA4	0.686993	0.0445473
POSTN	0.685799	0.0088128
PLEKHA4	0.685327	3.23e-05
DPYSL2	0.685187	5.82e-06
RPGR	0.684803	2.71e-07
ZNF827	0.684613	2.53e-05
LRP5	0.684508	0.000233545
PI4KAP2	0.684381	1.66e-06
FADS2	0.683905	0.0038533
CCDC121	0.683801	1.87e-08
PRKAR1B	0.683473	0.000242039
SOX9	0.683204	0.0205114
CFH	0.683156	0.00346679
TRAF1	0.683007	0.00651357
SEZ6L2	0.682993	0.00859526
TMEM231	0.682948	1.19e-08
SLC16A8	0.68284	0.0324901
PAX3	0.682166	0.000719014
PKD2	0.681215	9.05e-09
ID4	0.680097	0.00548655
PKNOX2	0.680057	0.00524245
NFIX	0.68	3.54e-06
ABCA2	0.679606	5.14e-07
DCLK1	0.679294	0.0067162
AQP1	0.679013	0.00423352
PHLDB1	0.678964	9.49e-08
FCRLA	0.67777	0.0253911
IGF1R	0.677721	5.4e-06
KCTD14	0.677675	0.0465291
SERPINI1	0.677427	0.00387058
SYDE2	0.677147	0.0010507
STAG3L2	0.676967	4.53e-06
PDPR	0.674194	3.26e-10
SH3RF1	0.673206	2.98e-07
AVIL	0.672423	0.00147515
SHISA4	0.672229	6.29e-07
WWC2	0.671644	2.37e-09
NAALAD2	0.67159	0.0157341
GABRD	0.671431	0.00359771
KCNIP4	0.67132	0.000321373
SUN1	0.670765	2.85e-11
SNX18	0.670755	5.35e-08
KREMEN1	0.670622	8.62e-06
SNAI1	0.670549	0.00566068
EFR3B	0.66918	1.35e-05
ARL10	0.669148	0.00136625
TSHZ2	0.669126	0.00451836
FNDC4	0.669071	0.00259312
DDR1	0.668463	2.18e-05
RSPRY1	0.667796	1.15e-07
PLD6	0.667747	8.12e-05
SEC31B	0.667613	0.00172256
CUL7	0.667325	3.67e-10
MEIS3P1	0.667029	2.22e-08
BACH1	0.666268	6.7e-08
PRKG1	0.665804	0.00580953
C1orf213	0.665558	1.95e-05
GPRIN3	0.66525	0.00332083
STAG3L3	0.664061	6.22e-08
CBX6	0.663985	4.29e-06
SNHG8	0.663715	4.77e-06
CLIC4	0.663603	7.43e-07
PLAG1	0.663593	0.00245831
KCNQ1OT1	0.663255	0.00080528
NANOS1	0.662812	0.00124565
SCML2	0.662667	0.00425409
KCTD3	0.662217	3.53e-11
DNM1	0.661891	0.00119029
NRBP2	0.661724	5.28e-06
CSRP1	0.661709	1.37e-07
RHPN1	0.661367	8.27e-05
MAMLD1	0.661317	1.83e-05
INTU	0.661166	0.000763879
HOXB5	0.660913	0.00230954
TSSK3	0.660861	0.000689583
BCL9	0.660752	7.71e-11
PPM1E	0.660714	0.00759487
MBLAC2	0.66052	2.16e-09
MYSM1	0.660006	7.87e-07
TNFRSF21	0.659768	0.000325323
BCHE	0.659242	0.0192745
ZNF397	0.659005	2.4e-11
KIAA1161	0.658958	0.00110261
NACAD	0.657513	0.00518066
TUBB1	0.657387	0.00110478
LYST	0.656584	0.000154066
REST	0.65649	3.11e-07
ZBTB37	0.654414	1.88e-05
MAN2A2	0.652167	3.22e-10
PCDHB13	0.651784	0.00122662
FZD9	0.651416	0.0114317
ADCY6	0.650691	7.48e-06
NR1D2	0.650184	2.7e-09
NR3C2	0.650145	0.00214154
SHANK3	0.649507	4.4e-06
TET1	0.64741	8.3e-05
ACP6	0.645798	6.12e-05
SETD7	0.645647	2.08e-06
CMTM8	0.645188	0.0055346
TRIM36	0.645025	0.000406443
GGT7	0.645011	1.42e-08
CLCN4	0.644421	0.0114058
SLC17A7	0.644107	0.0183348
ROCK2	0.643744	7.84e-09
FOXC1	0.643491	0.000379466
LRRC56	0.642701	3.91e-05
PCDHB15	0.642108	0.00413554
PKD1	0.641889	1.51e-11
FKBP9	0.641504	1.52e-07
GDF11	0.641413	0.000856961
PARK2	0.640621	0.00321442
DCHS1	0.640365	0.000478581
CBX2	0.640017	0.000233376
TMED4	0.639901	6.28e-13
BDP1	0.639616	4.73e-11
ZFP41	0.639487	1.7e-09
DNM1P35	0.638882	0.00187078
TNRC18	0.638035	4.05e-13
CRAMP1L	0.637881	7.92e-13
RNF43	0.637236	0.0130097
NOTCH1	0.63671	2.02e-06
KCTD15	0.636625	1.5e-08
MYLK	0.635511	0.00121663
LAMC1	0.635136	4.25e-06
TRPV1	0.634509	4.5e-05
NAT8L	0.634248	0.00844698
SHROOM4	0.634022	6.03e-06
ADAMTSL3	0.633892	0.0151979
LRP6	0.633781	2.01e-09
FBXL17	0.633696	8.06e-10
N4BP2	0.632354	7.33e-05
ZNF713	0.63209	0.000140298
ADM2	0.631887	0.00694858
DOK6	0.630863	0.0429983
PLSCR4	0.630546	0.000345765
MRO	0.630254	0.0159998
SLC45A1	0.629909	0.0224167
CELSR2	0.629806	0.000306791
AFAP1L1	0.629688	1.93e-05
RCBTB2	0.629477	1.27e-06
ST3GAL1	0.629124	1.23e-05
BSN	0.628605	0.000814644
FRY	0.628303	0.000119016
HSFX2	0.627417	5.04e-05
PRDM5	0.627367	0.00160339
TBC1D8	0.626696	1.17e-05
MID2	0.626669	0.0134798
MEX3A	0.625573	0.0146112
MRPS6	0.6236	9.56e-06
MGAT5	0.623393	9.68e-05
CYB5RL	0.623345	5.39e-06
HIST1H2AC	0.623254	0.00194667
MCTP1	0.623242	0.00365897
TFAP2A	0.622952	0.00786617
TENC1	0.622752	5.11e-09
ATE1	0.622377	1.34e-06
PI4KA	0.622245	2.44e-06
TACR2	0.62209	0.00109572
APP	0.621784	0.000345765
HOXA5	0.621384	0.00801636
NCOA2	0.62059	1.34e-05
ASXL2	0.620388	3.06e-07
PNMA2	0.619996	0.0237157
PTGIS	0.619916	0.0145739
PABPC5	0.619533	0.00315171
LGR4	0.619513	0.000166018
DDO	0.617933	0.0339671
ARHGAP15	0.617887	0.0181665
BCL2L2	0.617615	2.39e-10
ARHGEF6	0.617587	0.00100731
UNC5CL	0.617448	0.0150703
BMP4	0.61731	0.00643874
CLTCL1	0.617273	0.00173067
CCNT1	0.61704	4.16e-05
GATM	0.616952	0.00440897
C16orf52	0.616739	1.38e-08
ZMIZ1	0.616492	3.51e-10
LHFPL2	0.616423	9.15e-09
MLLT1	0.615465	1.11e-11
FRMD3	0.615341	0.00535792
GNAO1	0.614292	0.0281521
FGF13	0.61142	0.0172375
P2RX6	0.611147	0.0141405
TSPYL2	0.610575	1.15e-06
C1orf21	0.609836	4.32e-06
FBXL18	0.609823	1.37e-08
ZNF516	0.608287	8.23e-05
CTDSP2	0.607335	6.26e-08
TXNDC5	0.607289	5.81e-06
PKIG	0.60573	7.58e-07
RGPD5	0.605527	0.00203399
HIST2H4A	0.605197	0.0006096
ZNF558	0.604504	3.33e-05
SCN1B	0.60428	0.0071999
TOR1AIP1	0.604276	2.27e-12
CTBP2	0.604236	2.95e-08
ZNF496	0.604142	5.03e-08
TUB	0.603484	0.0181116
MYLIP	0.603155	1.48e-06
FAM71E1	0.602917	0.00452449
ABCA3	0.602859	0.00539191
LIMS1	0.602146	7.78e-05
C11orf95	0.602043	1.79e-05
ARHGAP31	0.601908	1.92e-07
EFHC1	0.601504	3.12e-06
ZNF462	0.599971	3.54e-07
BRPF3	0.599924	7.61e-09
PDIA4	0.599923	4.95e-05
FNDC3A	0.599589	5.06e-09
TMEM145	0.599348	0.0318125
GMCL1	0.59903	1.92e-09
SCHIP1	0.599017	0.00619813
DIP2C	0.598549	3.21e-06
PTPLB	0.598382	4.08e-05
DMXL1	0.598065	3.88e-06
CCDC154	0.597854	0.0367257
KIF16B	0.59699	1.1e-08
EMID1	0.596927	0.0203369
POC1B	0.596694	1.29e-05
SPARCL1	0.595754	0.0242061
PLK1S1	0.595162	2.76e-06
PPM1F	0.594464	1.29e-10
SNHG7	0.593991	0.000285242
LMTK2	0.593527	4.97e-07
SHC2	0.592654	0.0218073
SRRM3	0.592645	0.00947688
ZNF662	0.592144	0.0264209
SNX1	0.591181	1.14e-09
SGCE	0.591074	0.000627133
HIPK3	0.591011	5.28e-07
LRRC48	0.590799	0.000735797
FAM168A	0.590764	7.44e-05
ENOX1	0.590725	0.00141772
ACSS2	0.590443	4.72e-06
DISC1	0.58984	2.88e-06
PDCD4	0.589659	5.72e-05
AFF3	0.589365	0.0183451
SIPA1L2	0.589355	0.000117612
BRSK1	0.589121	0.0106486
PTPN9	0.588505	7.33e-06
SLIT1	0.588055	0.0455133
MZF1	0.587979	1.08e-07
GDPD1	0.587689	0.00135971
WDR17	0.587616	0.0436132
FAM189A2	0.587095	0.0201144
SNCG	0.587031	0.0248869
TJP1	0.586667	7.53e-07
DYNC1I1	0.586575	0.0189702
FAM161B	0.586469	6.1e-05
TNK1	0.586247	0.011193
GNA11	0.586002	5.34e-08
C5orf55	0.58575	9.54e-05
AFF2	0.585392	0.0373317
SFMBT2	0.585341	0.00195747
KLHL8	0.585329	5.97e-09
TBX2	0.584826	0.00418426
C9orf129	0.584774	8.76e-05
BOC	0.584738	0.0260892
LNX2	0.584481	1.15e-05
C19orf71	0.58442	0.0108336
RCAN3	0.583276	1.99e-05
HOXB6	0.583215	0.0036438
ZNF596	0.583056	0.000197415
CCDC50	0.583055	1.25e-06
PHACTR2	0.582689	6.19e-05
BMPR1A	0.582488	2.37e-07
EEF2	0.582018	4.6e-08
SRGAP3	0.581771	0.000328603
BEST1	0.581419	0.0093392
DOCK3	0.580988	0.0493964
CBS	0.580973	0.0170785
ZNF625	0.580763	0.000186079
MYO9A	0.580045	1.07e-06
CHRD	0.579665	0.0036176
EXOC3	0.579192	1.21e-08
PIBF1	0.578885	2.48e-06
SNX13	0.578454	2.03e-12
OBSCN	0.578301	0.013049
EME2	0.577825	0.000317425
ACSS1	0.576553	4.19e-05
DUSP6	0.576503	0.000213794
TRO	0.576449	0.00559705
SNUPN	0.576393	6.79e-06
ASPHD1	0.576042	0.0146338
UNC119B	0.576024	5.44e-10
PTPN13	0.575177	0.000797898
DRP2	0.574911	0.0487422
CC2D1A	0.574558	6.57e-05
SAP30	0.574407	3.44e-05
TANC2	0.574096	0.000156597
PRRT1	0.573319	0.000386568
MTR	0.573243	1.46e-09
EPHB4	0.573164	2.61e-05
ITGA11	0.572581	0.0255846
TMEM170B	0.571989	3.27e-06
EFNA1	0.57197	0.000808921
AKAP9	0.57189	8.71e-07
SLC29A1	0.571848	0.000473021
BCL2	0.571602	0.00124372
ZNF396	0.571457	0.000104711
IGSF11	0.570972	0.0150993
CCDC122	0.570153	2.95e-05
ICK	0.56955	2.53e-05
ZNF471	0.569435	0.0213661
LTBP4	0.568039	0.000212284
EGR3	0.567931	0.013409
ICA1	0.56772	0.00255444
BEND5	0.56747	0.0145246
NAB1	0.567425	1.12e-09
TAOK1	0.566355	5.55e-05
USP42	0.566252	1e-09
ARHGEF35	0.566208	0.041315
MST1	0.566141	0.00213125
ZNF333	0.565682	1.14e-08
STARD13	0.565378	0.00102634
INPP5F	0.565038	8.07e-05
ADAT1	0.564424	1.71e-07
FARP2	0.563934	9.09e-05
UTP14C	0.563524	9.18e-12
TMEM106B	0.563438	1.72e-10
ZNF704	0.563359	0.0033278
STIM2	0.563202	1.52e-05
PPFIBP1	0.563089	3.32e-05
ODF3L1	0.563081	0.0248097
POLK	0.562606	2.28e-10
SLC12A2	0.560559	2.94e-07
PLA2G4A	0.559896	0.00471434
ZNF184	0.559378	2.24e-07
ZNF699	0.558683	0.000365489
SPPL2B	0.557899	1.98e-08
FAM3C	0.556621	7.47e-07
AMOTL2	0.556491	0.000209185
HYAL1	0.555507	0.0240942
UHMK1	0.55542	0.000262826
GLUD2	0.554639	4.55e-08
PTCH1	0.554464	0.00094865
PYGB	0.554263	0.000248406
SERPINH1	0.552898	4.79e-05
SCNN1D	0.552756	0.00268376
STAT5A	0.552706	3.85e-05
GOLIM4	0.552668	0.000153798
AHSA2	0.552528	0.00242831
KDM6B	0.552488	4.12e-08
RGP1	0.552069	0.000101847
ZNF669	0.551875	7.94e-06
PLS3	0.551697	1.39e-06
PAQR6	0.551508	0.0136218
DIRAS1	0.551211	0.00207597
SV2A	0.550842	0.0487422
DNAJC6	0.55084	0.0250775
MLLT4	0.550559	0.00131204
TMEM198	0.550456	0.000175537
CBX7	0.549903	0.000569252
SMOX	0.549852	0.000128299
KCNK15	0.549391	0.0387002
ASH1L	0.548779	5.01e-10
SLC30A4	0.548743	0.000413873
SAP30L	0.548179	5.06e-09
LENG8	0.548002	0.000122694
TRIM44	0.547858	3.35e-08
MYOM1	0.547631	0.00451819
ATP6V1B1	0.547563	0.00425743
ZBTB41	0.54751	7.96e-08
NR2F1	0.547114	0.0287034
MARK1	0.546132	0.0138981
FRS2	0.546041	3.61e-05
TET3	0.545492	8.63e-07
SLC26A1	0.545266	0.00511284
STOX1	0.545029	0.011129
SECISBP2L	0.544963	1.95e-08
LONP2	0.544946	1.11e-05
CHD9	0.544534	9.7e-10
SERINC5	0.543834	0.0021232
TBXAS1	0.543751	0.012947
IFT140	0.543556	9.13e-10
KIAA0355	0.543109	4.5e-09
DLG4	0.543075	0.0014321
FOXO3	0.54305	2.51e-06
AUTS2	0.542892	0.00688719
SATL1	0.542151	6.12e-05
MAPK8IP3	0.542082	0.000241839
CSAD	0.541607	0.00185753
AP3M2	0.541416	1.82e-05
GPX7	0.540464	0.0051355
FOXK1	0.540279	4.24e-07
ABCB10	0.54011	4.86e-06
NLGN2	0.53998	5.75e-05
ENPP2	0.539686	0.0250231
ROR1	0.539634	0.0150028
PTPRJ	0.539515	1.05e-05
RHPN2	0.538589	0.000906997
ZRANB3	0.538484	8.21e-05
PNMAL1	0.538295	0.0222893
ZNF641	0.537468	1.6e-06
FAM53A	0.536272	0.000921875
PLA2R1	0.536164	0.0434056
DAB2IP	0.535234	1.7e-05
ATP7A	0.534899	0.000111908
CLCN3	0.534486	4.39e-06
PLLP	0.53407	0.00448278
LOH12CR2	0.533983	0.000325537
SLC16A4	0.533912	0.000719405
LBX2	0.533259	0.0102313
LPGAT1	0.532942	7.89e-09
SSBP2	0.53293	0.000851229
UNKL	0.532757	3.12e-08
MGLL	0.531972	0.0191171
C5orf24	0.531934	5.18e-11
TROVE2	0.531854	5.82e-09
CCDC102A	0.531465	5.37e-06
GABBR1	0.531403	0.00133531
MORC4	0.531035	1.7e-05
TSHZ1	0.530932	5.45e-08
RAP2A	0.530512	2.54e-08
FITM2	0.530341	0.000171754
ANKRD10	0.529737	5.52e-05
CCNI	0.529713	2.59e-08
CTDSPL	0.529402	9.37e-05
ZNF587	0.528907	7.66e-08
NEDD9	0.5289	0.000321325
ING1	0.528685	1.99e-07
DACT3	0.528321	0.016872
GLT8D2	0.528248	0.0472738
TTLL11	0.527349	5.39e-05
LOX	0.527335	0.0192372
FCGR2A	0.527167	0.00410228
TMEM229B	0.527036	0.00110278
DENND1B	0.526225	0.0014882
GTF2IRD2	0.526152	6.63e-06
PDP2	0.525961	1.1e-05
LDOC1L	0.525807	8.92e-06
PDZD8	0.52571	2.08e-05
ZNF425	0.524284	0.000875519
MXI1	0.523153	0.000166344
PRICKLE4	0.522917	0.00880745
PTPRM	0.522628	8.35e-05
GSTT2	0.52255	0.047363
ATP8A1	0.522549	0.0418642
SLC6A16	0.522303	0.0160203
PKP4	0.521624	1.16e-08
ENGASE	0.52146	4.85e-05
RASA3	0.521339	3.95e-06
PCDHGC3	0.521132	0.00031287
CASC4	0.520985	4.68e-06
FAM172A	0.520898	5.68e-08
TSNARE1	0.520888	1.82e-05
FAM13B	0.520635	2.14e-06
ZNF41	0.520558	6.08e-08
FAM46A	0.52031	0.00152234
KIAA0232	0.52025	1.01e-08
ZNF500	0.519909	7.25e-11
TMEM121	0.519229	0.00137805
MAML1	0.519149	1.02e-07
ATL1	0.518512	0.00173368
GCNT2	0.518478	0.0166562
GNG4	0.51825	0.0404387
SYP	0.518212	0.0129541
DNAH1	0.517943	0.00454714
ZNF623	0.517843	2.12e-07
SLMO1	0.517613	0.000584056
S100B	0.515424	0.0349026
RXRB	0.515352	6.83e-09
HOXB3	0.515186	0.00483279
LEPROT	0.515146	1.16e-05
CD59	0.514985	0.000116662
FAM20C	0.514182	0.016201
LRTOMT	0.514075	3.21e-05
NBPF14	0.513441	0.0003258
KIF27	0.513211	0.00030999
MAN1A2	0.512479	1.32e-06
TAF4B	0.512448	0.00038603
CCDC110	0.512365	0.0139844
ARMCX5	0.512359	7.46e-06
KDM1B	0.512311	1.06e-06
BICD1	0.512058	3.57e-05
TMTC1	0.511463	0.0153168
SOX10	0.510787	0.00733809
PEX6	0.510172	0.0001882
ZMYND8	0.510049	1.36e-06
ZNF426	0.509988	2.61e-05
HDGFRP3	0.509709	0.000355383
NHLRC4	0.50966	0.0143268
RAPGEF6	0.509407	0.000116422
INTS1	0.509059	1.13e-06
NEK7	0.509025	9.45e-08
FAM8A1	0.509019	2.72e-08
AKT3	0.508926	3.73e-06
TRAM1L1	0.508515	0.0120931
RAB11FIP2	0.508482	1.05e-08
KIAA0895	0.508156	0.00211413
WDR90	0.507504	5.37e-06
SLC24A1	0.506362	4.46e-06
TRIM23	0.506297	1.04e-09
LIMCH1	0.505894	0.0384735
ITPR1	0.505211	0.00821629
PDE4B	0.504789	0.00674476
PAN2	0.503976	1.63e-05
C3orf67	0.50386	0.0211133
C10orf25	0.503786	0.00580631
FAM63A	0.503679	3.67e-06
NOL3	0.503201	2.28e-05
NAPEPLD	0.502858	2.81e-07
BMP8A	0.50263	0.00430316
ZNF45	0.502524	6.41e-08
CHSY1	0.502273	1.96e-05
RAD52	0.502061	3.41e-06
SLC20A1	0.501191	0.0236699
LDLRAD3	0.501158	2.21e-05
TNC	0.501054	0.0475858
DPH1	0.500838	1.85e-08
ZNF74	0.500753	4.33e-06
ATOH8	0.500558	0.0357537
RARG	0.500515	7.25e-05
RCBTB1	0.500264	2.9e-07
ACOT8	-0.500123	3.45e-07
ATG9B	-0.500589	0.0225364
AK1	-0.501049	1.36e-06
SKA2	-0.501078	3.02e-07
C5orf22	-0.501197	0.000394312
GBA	-0.501247	6.73e-05
IRX3	-0.501627	0.0168424
SSBP1	-0.502626	4.23e-07
RIBC2	-0.502631	0.0143748
GDAP2	-0.502973	6.99e-08
SRD5A3	-0.503934	0.000138347
MST4	-0.504001	0.0311603
FLVCR2	-0.504228	0.000588832
SIGLEC7	-0.504484	0.0194028
MACC1	-0.504505	0.039043
MCM6	-0.505159	1.95e-08
TMEM141	-0.505629	2.28e-06
SUB1	-0.505677	1.16e-08
PPIF	-0.506097	1.79e-06
COL14A1	-0.506146	0.0360729
KCNIP3	-0.507077	0.0188123
MRPS11	-0.507213	3.91e-09
FAM103A1	-0.50752	1.91e-07
WDR54	-0.507551	9.4e-05
CDC42SE2	-0.507713	2.59e-05
ACE	-0.507781	0.00276734
SAR1B	-0.508315	2.33e-08
KIF2C	-0.508359	5.82e-05
PLEKHF1	-0.508382	4.64e-05
IRAK2	-0.508501	0.00476168
GJA4	-0.508637	0.00011087
SH3BP1	-0.508714	1.04e-05
STAC3	-0.508938	0.00139717
SNCA	-0.509829	0.0139444
TMEM97	-0.510133	0.000235877
PHLDB3	-0.510355	2.51e-06
LOXL2	-0.510841	0.0262521
SIPA1L1	-0.510871	0.000253143
GPX1	-0.511487	1.67e-06
SLC27A4	-0.513013	3.32e-07
AIFM2	-0.513025	3.96e-05
CETN2	-0.513167	6.19e-07
DSEL	-0.513623	0.0265925
LLGL2	-0.513885	0.00226995
SERF2	-0.514038	4.94e-09
QDPR	-0.514055	0.00514934
MLKL	-0.514083	0.00111706
PSMB1	-0.514089	1.95e-08
ALAS1	-0.514141	1.07e-09
PSMD11	-0.514235	3.42e-11
COL5A1	-0.514493	0.0281357
ATPIF1	-0.515192	9.56e-09
CDC16	-0.515289	4.05e-06
PSMD9	-0.515453	7.54e-12
APOM	-0.515697	0.00247698
MAP4K2	-0.515784	9.66e-06
LY96	-0.516094	0.00667648
EPS8L1	-0.516142	0.0044048
BLVRA	-0.516256	2.25e-06
ATP6V0B	-0.516312	6.51e-09
FAM69B	-0.51634	0.0118223
CARD9	-0.517273	0.00502438
GNG5	-0.517307	1.99e-10
SUMO1	-0.517474	2.18e-11
COPS8	-0.517548	7.82e-08
TMEM30B	-0.518805	0.0112505
TBC1D7	-0.519751	0.00554297
DERA	-0.519783	5.59e-05
CIB1	-0.520007	1.74e-08
CDH13	-0.520933	0.0488243
TREX1	-0.520983	1.15e-06
RGS2	-0.521172	0.0310898
PLK3	-0.521509	1.49e-05
SLC19A2	-0.521588	0.0018983
NEIL3	-0.521768	0.0010124
ST8SIA1	-0.521851	0.0185577
PAQR5	-0.52217	0.0381275
IRF1	-0.522232	0.0163201
NAGS	-0.522954	0.00142867
FGF11	-0.522977	0.0115986
BCAS4	-0.52327	0.00279085
CHN2	-0.523291	0.0351793
RAB4B	-0.523382	1.84e-07
RAD51	-0.523946	1.45e-05
PSMB3	-0.524952	1.6e-10
SNRPD1	-0.525779	1.49e-08
FBXO25	-0.525827	3.91e-05
DAD1	-0.526284	4.26e-10
RSU1	-0.526735	2.83e-07
NOS3	-0.52678	0.00520901
CDCA7	-0.526808	0.00381111
ACYP1	-0.52685	4.33e-05
SLC41A2	-0.527028	0.000730571
MKI67	-0.527384	4.52e-05
ZDHHC16	-0.527645	1.11e-09
TIMM8B	-0.528553	3.34e-06
SEC61A2	-0.529205	2.97e-06
PDSS1	-0.529856	3.68e-05
MURC	-0.529929	0.0169068
PRELID2	-0.530344	0.00575062
ERH	-0.530418	1.6e-10
TIMM10	-0.530423	1.72e-07
BTBD10	-0.530463	1.45e-05
GPR89C	-0.53116	0.00174123
LIMD2	-0.531709	0.00200776
C1QTNF2	-0.531869	0.0177893
ZNHIT1	-0.532421	1.35e-06
C9orf40	-0.532574	1.69e-05
MOCOS	-0.532615	0.0216187
MECOM	-0.5331	0.00142503
MYBL1	-0.533382	0.000168178
TRIM32	-0.534221	5.63e-07
HMHA1	-0.534348	0.00324726
CAMTA1	-0.534551	1.55e-08
THBD	-0.534744	0.00338647
RASGRP3	-0.534827	0.0130707
RPS6KA1	-0.535051	3.28e-05
SEC13	-0.535117	1.61e-12
SLCO2B1	-0.535666	0.010004
CENPP	-0.535963	4.56e-05
IFI27L1	-0.536189	0.000159117
CARHSP1	-0.536526	3.75e-07
SLC8A1	-0.536944	0.00699285
C4orf48	-0.537251	0.00305882
ZNF681	-0.537535	0.0116735
PPIH	-0.53767	3.73e-08
SLC4A8	-0.53771	0.023864
FKBP3	-0.537738	2.29e-09
RAB3A	-0.538498	0.000711253
ADORA3	-0.53857	0.00420441
FKBP15	-0.538835	2.11e-12
RASA4	-0.539194	0.000124739
MRPS5	-0.539219	7.27e-12
ANXA2P2	-0.539393	4.4e-05
NDUFA3	-0.539658	4.19e-07
ATG3	-0.539716	4.34e-12
LILRA2	-0.541492	0.0129543
UBE2N	-0.541741	6.29e-14
NRP1	-0.541782	0.0054549
ATP6V1F	-0.54184	1.54e-08
CROT	-0.541865	1.03e-05
NEDD4L	-0.542071	0.00140274
JAK3	-0.542129	0.0112505
PRIM2	-0.542154	1.43e-06
RRAGD	-0.54235	0.000989904
PSMB10	-0.54318	0.00012216
ELL2	-0.544231	0.000218077
SARDH	-0.544241	0.027522
PTRH1	-0.544375	2.23e-07
PRG2	-0.544558	0.0399764
TEC	-0.544942	0.000577264
NET1	-0.545004	0.000467762
RPL36AL	-0.545068	6.86e-09
SEMA4D	-0.54509	0.00561351
FAP	-0.545306	0.0137199
DERL2	-0.546044	1.14e-08
DYNLRB1	-0.546363	9.59e-09
VAMP8	-0.546462	0.00259991
IGDCC4	-0.546784	0.0255832
SERPINB9	-0.547301	0.0162133
SMAP2	-0.547405	5.23e-06
NDC80	-0.547447	1.19e-05
C9orf142	-0.54844	6.65e-11
CDC42EP2	-0.548464	0.000507639
MFAP4	-0.549377	0.0376254
CINP	-0.549761	1.3e-08
HERPUD1	-0.550078	4.58e-07
UBE2A	-0.550528	1.39e-09
ACO1	-0.55065	1.05e-06
COX7B	-0.551077	1.04e-06
NUTF2	-0.551081	2.43e-09
LILRB1	-0.551273	0.0305662
LPAR5	-0.55147	0.00278434
RPA3	-0.551609	3.67e-08
IMMP1L	-0.551787	4.7e-06
ZNF706	-0.551837	1.22e-08
NPNT	-0.551876	0.0193105
KLF5	-0.551902	0.021642
FARSB	-0.552251	6.83e-09
CASP10	-0.552267	0.000281607
NAT1	-0.552316	3.86e-05
SLC1A5	-0.552944	4.64e-05
TTK	-0.553023	7.76e-05
CD248	-0.553241	0.000638621
SOX18	-0.553822	3.52e-06
WDR77	-0.554227	3.54e-12
HSD11B2	-0.554537	0.00475938
UCHL3	-0.554935	1.16e-06
ARL4A	-0.555141	0.00013076
FAM78A	-0.555332	0.00119762
SLC29A3	-0.555864	5.42e-05
COQ3	-0.5559	4.75e-06
ANGPTL2	-0.556022	0.0228069
HSD17B14	-0.556251	0.00593361
ANXA6	-0.556677	2.16e-05
SIGLEC5	-0.556692	0.0148499
PLP2	-0.556898	0.000139456
SPAG1	-0.556929	0.000446934
ARF6	-0.55708	3.11e-11
ARHGAP27	-0.557607	0.000655693
PHLDA2	-0.558213	0.012931
ADK	-0.558271	5.49e-07
APOBEC3B	-0.559021	0.00222247
MFSD2A	-0.559663	0.00903952
NFKBIA	-0.559717	1.75e-05
COMMD1	-0.559842	6.54e-11
PLEKHO1	-0.560573	0.000286795
MITD1	-0.561121	5.06e-11
SRI	-0.561447	1.43e-08
RABIF	-0.56176	9.01e-07
PARL	-0.562505	3.39e-11
NRBP1	-0.563621	7.26e-07
DPF1	-0.564062	0.00688162
LACTB	-0.564087	5.67e-07
SH3BP5	-0.565428	0.000467762
MAPK1IP1L	-0.565943	1.06e-12
STAG3	-0.566244	0.0458345
NLRP3	-0.566409	0.00176167
MRGPRF	-0.566674	0.00175222
GAB3	-0.566828	0.000972072
C8orf59	-0.567189	8.67e-08
NDUFB6	-0.567373	2.2e-08
PNPO	-0.56772	6.62e-10
MYOF	-0.567833	0.00262599
OSGIN1	-0.568075	0.00248515
ACTG2	-0.568159	0.0209733
FDX1	-0.568513	1.01e-08
TXNDC17	-0.568516	4.96e-07
MCTS1	-0.568604	2.75e-09
UFD1L	-0.568608	8.16e-10
COL4A4	-0.568691	0.0175334
CCR1	-0.568816	0.00268343
SNRPB	-0.568939	6.01e-10
GJD3	-0.568944	0.00050124
BOLA2	-0.569347	2.86e-08
CBLB	-0.569516	5.32e-07
NDUFA8	-0.569608	1.38e-08
CMKLR1	-0.570115	0.00211746
CHPT1	-0.570232	7.65e-05
GNG10	-0.570444	2.28e-10
KIAA1217	-0.570455	0.00634032
NPC2	-0.57051	3.14e-07
BTG3	-0.570565	3.2e-06
OSTF1	-0.570621	2.74e-09
ERP29	-0.57092	1.38e-11
LXN	-0.570933	0.00249334
COX6A1	-0.57127	1.99e-08
TTC7A	-0.571532	3.24e-06
ILKAP	-0.572231	1.94e-12
NASP	-0.572388	9.35e-09
UQCRB	-0.572416	2.08e-06
TCEB1	-0.57304	3.17e-09
LTB4R	-0.573541	0.00217752
N4BP3	-0.573585	0.0013531
SLC45A3	-0.574174	0.000662752
RAI2	-0.574371	0.000517414
DCBLD1	-0.574423	0.000303157
POC1A	-0.574426	1.58e-07
RAP2B	-0.574779	9.73e-08
CLEC2D	-0.575104	1.73e-06
ZNF423	-0.575119	0.00195571
IFI27L2	-0.575183	9.24e-06
GTF2H5	-0.575223	7.06e-08
ANTXR2	-0.575351	0.00725765
BEGAIN	-0.575555	0.0309503
LHPP	-0.575594	2.53e-05
AURKA	-0.575766	2.19e-06
PPP6C	-0.575987	7.46e-13
SOX7	-0.576672	0.000149524
TNF	-0.577005	0.0259965
SLC2A3	-0.57748	0.00157768
TMSB10	-0.577844	2.92e-07
C3AR1	-0.578358	0.00219675
CYR61	-0.578458	0.0111236
PSEN2	-0.578863	8.49e-05
NDUFS5	-0.578932	4.95e-09
ATP6V1G1	-0.578943	4.92e-09
MC1R	-0.579286	0.00398926
CSF3R	-0.57945	0.00412065
UBE2E2	-0.579903	7.34e-05
SGOL1	-0.580057	1.22e-05
SVIP	-0.580081	9.75e-06
ACTR3	-0.580469	2.59e-13
LGALS3	-0.580502	0.0016615
USMG5	-0.580772	6.5e-08
CYYR1	-0.581117	9.89e-06
EME1	-0.581273	9.11e-06
UBE2T	-0.581684	3.34e-06
PLEKHG1	-0.581863	0.000725778
DOCK9	-0.581952	5.99e-06
C14orf119	-0.582099	4.53e-13
SIDT1	-0.583064	0.0129612
ATG16L2	-0.58312	0.000232042
ZNF703	-0.583245	0.00293028
PKMYT1	-0.583449	3.67e-06
RHEBL1	-0.583492	5.38e-06
CIITA	-0.583918	0.0353047
ADCY4	-0.584255	0.000160305
FANCD2	-0.584261	2.23e-08
PSME2	-0.58431	2.39e-06
DLGAP5	-0.584432	4.85e-06
RAB11A	-0.584474	1.67e-10
PRKD3	-0.584607	0.00049764
NKX3-1	-0.584838	0.0433833
HLA-DQB1	-0.58546	0.0229276
P2RX4	-0.585578	6.39e-07
PLIN2	-0.586145	0.000103799
CCDC136	-0.586967	0.00912703
HLA-DRA	-0.587736	0.0168732
KPNA1	-0.58811	1.72e-11
PRR5L	-0.588776	0.000152398
SKA3	-0.58893	3.72e-05
ACSL1	-0.589824	6.54e-07
CDCA8	-0.589852	1.03e-06
CD300C	-0.590113	0.00351403
SUMO1P3	-0.59017	3.46e-10
CHST15	-0.590586	0.000236656
RASGEF1B	-0.590596	0.000995585
PSMA3	-0.591108	3.84e-13
ESRP2	-0.591143	1.92e-05
ABCD2	-0.591511	0.0400471
ZFP36	-0.591533	0.000548931
STRADB	-0.591753	1.86e-05
TFEC	-0.592358	0.00948056
MRPL39	-0.592368	6.95e-11
ANKRD39	-0.593165	9.6e-07
ATAD3B	-0.593272	1.92e-06
MAGOH	-0.593397	1.52e-11
TSPAN1	-0.593969	0.0316856
RTN4IP1	-0.59443	1.17e-08
CARD10	-0.594569	0.00191071
RELT	-0.594754	4.48e-08
HAUS8	-0.594865	8.81e-09
CD40	-0.595154	0.002122
CELSR1	-0.595676	0.00812298
TUBB6	-0.595944	3.87e-06
C15orf61	-0.596622	1.35e-06
APOC1	-0.596757	0.015731
ANKRD35	-0.59708	0.0286861
IL2RB	-0.597411	0.0133464
MYO1F	-0.59748	0.00239539
SGIP1	-0.597966	0.00612041
LETM2	-0.59807	0.000281607
ACAT2	-0.598127	7.73e-06
FGD6	-0.598812	4.53e-06
IMPA2	-0.599347	0.00020179
MRPS17	-0.599384	3.19e-07
WDHD1	-0.599441	2.42e-07
MELK	-0.60011	1.62e-05
SYNGR2	-0.600208	9.74e-08
SPC25	-0.600507	1.46e-05
IL2RA	-0.600658	0.0127659
CYTH4	-0.600725	0.00169624
LYN	-0.60258	0.000391189
MAP3K8	-0.602721	0.00029345
EBP	-0.602781	5.7e-10
IL34	-0.603438	0.00139822
PTK2B	-0.603582	0.000441418
VNN2	-0.603698	0.0227034
TOB1	-0.603993	2.49e-06
TK1	-0.604064	3.8e-07
PDCD1	-0.60468	0.0496901
DERL3	-0.604734	0.0195852
CDCA2	-0.604776	3.25e-05
PANX2	-0.6048	0.0286886
MYL12A	-0.605207	1.38e-11
CISD2	-0.605223	2.08e-11
EDN1	-0.605591	0.000652386
CCDC107	-0.605691	4.24e-07
TOM1	-0.605776	2.13e-10
C17orf53	-0.606054	1.31e-06
COL6A3	-0.606339	0.00370439
HDAC9	-0.606407	0.00821083
DTNA	-0.606494	0.0124792
HELLS	-0.606809	4.63e-07
GPIHBP1	-0.60696	0.00318737
HSD3B7	-0.607429	5.4e-05
CENPI	-0.607606	2.39e-05
PBX4	-0.6077	0.00535792
TPD52	-0.608294	8.32e-05
IER3IP1	-0.608439	6.71e-10
PSMC1	-0.60847	5.83e-13
FUCA1	-0.60881	8.78e-05
MGST2	-0.609144	0.000666654
MPHOSPH6	-0.609367	1.27e-08
GLI2	-0.609498	0.0261807
DPT	-0.609638	0.0327787
GPR137B	-0.609657	0.000287219
TRAPPC2P1	-0.609852	2.88e-08
ST7	-0.609877	4e-06
HIST1H4J	-0.609896	0.000529721
TTYH2	-0.610073	0.00204652
FAM26E	-0.610077	0.000432322
C1QA	-0.610299	0.00835983
ENTPD1	-0.610722	1.37e-06
EXOG	-0.611741	8.33e-11
PEBP1	-0.611801	1.66e-09
CDH23	-0.612123	0.00366706
TNFAIP2	-0.612193	0.000445665
CD96	-0.612457	0.0304784
C3orf14	-0.613098	5.69e-07
PKN3	-0.613867	1.51e-07
SQRDL	-0.614675	0.000261906
CCNB2	-0.61556	4.6e-06
KITLG	-0.616344	0.000282061
HCK	-0.616634	0.000883093
NLRP1	-0.616669	0.00460478
EMP3	-0.616834	5.61e-07
PTX3	-0.616886	0.0486147
RUNX3	-0.616983	0.00216135
KLRG1	-0.617031	9.51e-05
GLTP	-0.617188	2.5e-08
PPIAL4G	-0.617472	4.27e-06
MMP28	-0.617647	0.0109361
CBWD6	-0.618169	8.15e-06
MRPL52	-0.618171	7.54e-12
VOPP1	-0.61839	0.000419701
CHAC2	-0.619048	1.48e-06
EFNA3	-0.619132	0.00598463
TSHZ3	-0.619429	0.00130127
ELOVL4	-0.619522	0.0205134
MORN2	-0.620071	1.86e-07
IL4I1	-0.62101	0.00686546
PIN4	-0.621041	6.75e-09
RPL37	-0.621063	2.86e-07
ZDHHC12	-0.621572	1.68e-10
NDUFA2	-0.621641	2.12e-08
HSPBAP1	-0.621918	6.59e-10
LIPA	-0.621932	2.51e-06
STXBP2	-0.621969	0.000362089
CENPA	-0.622047	6.89e-06
CD163	-0.62284	0.00585246
MMD	-0.623108	3.08e-07
RTKN2	-0.623406	1.94e-05
STEAP1	-0.623475	0.00271763
FUCA2	-0.623491	2.51e-07
SIGLEC9	-0.624159	0.000512128
RHOG	-0.624625	2.25e-11
SMPD3	-0.624713	0.00164116
CDCA3	-0.625248	4.51e-07
XPNPEP2	-0.625469	0.0167224
LRRC25	-0.626622	0.000336218
CD300A	-0.626895	0.000548225
NCAPG	-0.626954	5.48e-07
SLC12A8	-0.627083	0.00566268
PIK3R5	-0.627196	0.000682007
CBWD3	-0.627908	1.26e-05
BIRC5	-0.628139	3.48e-06
IL18BP	-0.628359	0.000827409
ZNF85	-0.628949	9.1e-06
TMEM176A	-0.629121	0.00194026
AMPD3	-0.630533	0.000682805
SLC25A19	-0.631667	5.76e-12
LILRA5	-0.632457	0.00403722
MTCH2	-0.63258	8.62e-11
MAD1L1	-0.632958	1.8e-07
CXorf36	-0.633017	6.03e-06
DUSP2	-0.633023	0.000605869
SRGN	-0.633344	0.000548931
TMEM54	-0.633506	0.000128602
PDZD11	-0.633664	4.29e-12
LOXL1	-0.634146	0.000680398
CCDC53	-0.634995	2.1e-10
SCD	-0.635142	0.000158198
MRPS2	-0.635299	4.95e-10
TNFRSF9	-0.635964	0.035769
PSMD12	-0.636038	1.05e-13
PNPLA4	-0.636375	1.51e-05
UQCRQ	-0.636972	1.8e-08
CNN2	-0.637026	4.69e-05
EVL	-0.637176	0.000210888
SLA	-0.637255	0.00308288
RAB5B	-0.637618	2.18e-09
DUSP1	-0.637758	0.00210638
OSR2	-0.63828	0.00549989
SEMA3F	-0.638321	6.97e-06
LAG3	-0.638862	0.0358838
RNASET2	-0.639069	5.5e-05
CACNB4	-0.639188	0.00271302
IL10	-0.639247	0.0105446
S1PR1	-0.639507	9.47e-05
CLEC12A	-0.639735	0.0200143
PNP	-0.639918	1.26e-05
DHRS1	-0.640303	3.21e-06
TMEM160	-0.640401	3.1e-08
RRM2	-0.641459	6.11e-06
ZNF385A	-0.641872	2.34e-05
NUDT5	-0.641879	5.2e-10
FCRL6	-0.642636	0.0147617
ATP6V1D	-0.642799	1.42e-11
TNFRSF1B	-0.643199	0.000501724
OLFML1	-0.643665	0.000722362
SLC9A9	-0.643845	0.000103508
UBE2C	-0.644711	1.44e-05
ZNF296	-0.645383	0.000208095
PECR	-0.645714	2.62e-05
AMDHD1	-0.645895	0.0358135
PPP1R16B	-0.646363	0.00612865
DNAJA4	-0.646431	0.0058007
OAZ3	-0.646701	3.63e-05
GLIPR1	-0.646818	0.00255062
PIK3R6	-0.646969	0.000737381
NLRC3	-0.647651	0.00332525
ITGAX	-0.648031	0.000356004
EXOSC7	-0.648136	3.2e-15
TMEM138	-0.648515	1.11e-08
PBX3	-0.65025	3.71e-07
H19	-0.650301	0.023309
PWWP2B	-0.650349	2.18e-07
MEGF6	-0.650451	0.00581021
MEI1	-0.650962	0.00974688
RBX1	-0.65116	4.9e-11
NT5DC3	-0.651228	0.000159492
FSTL3	-0.651255	0.00170896
DUSP14	-0.651302	1.13e-07
NAGK	-0.651349	2.36e-13
C11orf73	-0.652244	2.67e-09
SNRNP35	-0.653198	6.24e-11
AGMAT	-0.653404	0.000853634
CDK1	-0.653672	3.35e-08
RASGRF2	-0.654359	2.33e-05
RASD1	-0.654632	0.0110182
RBM47	-0.655095	0.000341151
PLCXD1	-0.655843	3.83e-05
PSMC2	-0.655878	2.04e-10
MMP23B	-0.655946	0.000395104
FILIP1L	-0.656416	0.00072381
ABCB1	-0.656484	0.0016705
FOXM1	-0.656747	4.23e-07
TFEB	-0.656917	2.76e-07
NDUFA9	-0.657226	4.31e-12
PDCL3	-0.657546	7.87e-13
U2AF1	-0.658148	3.7e-12
CRYGS	-0.65855	0.0012498
CYFIP2	-0.659466	0.00128871
SAMSN1	-0.659731	0.0025623
EPHA2	-0.660205	0.00150888
LRRC8E	-0.660231	0.0121923
UPP1	-0.660273	7.85e-05
APOL3	-0.660276	0.00439427
FLI1	-0.660741	0.000268462
BAIAP2L2	-0.660879	0.00625888
CDC25A	-0.661324	4.03e-07
[truncated: 1,447 more rows]

## Sheet: Table S4
Validated Genes (Differentially expressed genes between RMEL3 High and Low groups that were validated by microarray analysis of RMEL3-silenced cells.)
TCGA analysis				Microarray of RMEL3-silenced cells
mRNA	log2FC	FDR		TargetID	log2FC	p-value
REG1A	8.21491	7.82e-08		REG1A	-1.95921	1.36622e-05
C2orf82	4.91084	3.83e-17		C2ORF82	-2.09795	5.7674e-08
MRGPRX3	4.47063	2.41e-14		MRGPRX3	-2.13417	0.00333081
ART3	3.18021	5.62e-13		ART3	-1.02541	6.12238e-05
WISP3	3.1527	4.9e-10		WISP3	-1.14849	0.000821978
LCN2	3.07304	6.3e-06		LCN2	-2.48049	1.0018e-09
ATP1B2	2.55674	7.56e-16		ATP1B2	-2.84176	5.29505e-11
TESC	2.4393	4.79e-17		TESC	-2.35077	3.05823e-11
FREM1	2.42213	1.11e-09		FREM1	-2.25536	3.10206e-06
HAPLN1	2.38477	0.000183704		HAPLN1	-1.20476	1.36405e-07
SEC14L4	2.3435	0.000723855		SEC14L4	-1.18005	1.23325e-05
REG3G	2.32702	0.000225931		REG3G	-2.32656	1.16335e-07
PPP1R1B	2.32146	1.46e-07		PPP1R1B	-3.0321	3.69207e-07
MAMDC2	2.27867	3.97e-08		MAMDC2	-3.06236	1.97574e-16
TGFA	2.21463	3.61e-11		TGFA	-3.55128	2.57229e-20
COL9A3	2.15242	1.43e-10		COL9A3	-0.860394	0.00117109
SYNM	2.10537	2.29e-19		SYNM	-1.12073	4.01504e-06
MGP	2.08283	1.25e-11		MGP	-0.720533	0.00068388
SERPINA5	2.03896	9.27e-08		SERPINA5	-0.997756	0.000109944
OLIG1	2.03762	2.25e-07		OLIG1	-1.11722	0.00865486
IGFBP3	1.96723	3.75e-14		IGFBP3	-2.05823	6.82292e-14
CSPG5	1.9354	1.68e-11		CSPG5	-5.31536	0.000407362
CSGALNACT1	1.87972	5.01e-24		CSGALNACT1	-1.59034	1.40226e-09
DNAH9	1.78228	0.000294537		DNAH9	-1.22293	9.64428e-05
FGFRL1	1.65053	1.05e-12		FGFRL1	-3.57441	4.7469e-11
DCT	1.62199	3.66e-05		DCT	-3.11847	2.31601e-11
FAM84B	1.53561	3.45e-09		FAM84B	-2.11817	5.19673e-09
SNX22	1.52909	3.68e-12		SNX22	-0.951895	0.000322159
SLC5A3	1.52592	3.96e-16		SLC5A3	-2.05022	1.92677e-08
TF	1.40001	0.00147138		TF	-1.65458	8.71565e-11
ITGB3	1.36941	8.1e-07		ITGB3	-1.33892	3.32422e-08
SLC26A2	1.35795	4.82e-15		SLC26A2	-1.74253	0.00302148
BAALC	1.35638	8.66e-05		BAALC	-0.96337	1.87396e-05
KCNK5	1.35424	3.9e-09		KCNK5	-1.42639	0.0022461
XYLT1	1.29069	6.41e-08		XYLT1	-1.22548	3.56509e-07
PCOLCE	1.29056	5.09e-07		PCOLCE	-0.755183	0.00557211
CADM1	1.27954	1.36e-07		CADM1	-0.819324	0.00842752
PLCB1	1.26973	8.17e-09		PLCB1	-2.39187	0.00115953
RHOBTB3	1.26564	2.71e-13		RHOBTB3	-1.37057	1.31914e-08
MAGEA1	1.26143	0.0413194		MAGEA1	-0.978605	0.000947153
PLP1	1.22298	1.38e-08		PLP1	-1.10934	0.000549364
LAMA4	1.21867	1.49e-14		LAMA4	-0.648065	0.00278407
CREB5	1.20877	8.83e-08		CREB5	-1.15472	9.17783e-05
GAS7	1.16983	8.01e-12		GAS7	-0.98925	9.25763e-06
OSMR	1.16316	1.71e-06		OSMR	-0.668295	0.00834084
SGK3	1.15984	1.61e-12		SGK3	-0.765957	0.00048095
MPZ	1.1494	0.00150668		MPZ	-2.11945	8.5204e-10
RAB3IP	1.13326	1.25e-05		RAB3IP	-0.68606	0.00195574
NID1	1.1287	2.25e-07		NID1	-1.21649	0.000449614
ZCCHC24	1.10928	1.13e-16		ZCCHC24	-0.841425	0.00178867
PCMTD2	1.10454	2.03e-14		PCMTD2	-0.900926	0.000195425
EPHA3	1.10256	0.000191439		EPHA3	-1.15637	4.04986e-05
TLE2	1.06777	8.03e-06		TLE2	-1.40982	0.00116507
NLGN1	1.05667	1.13e-05		NLGN1	-0.888196	0.00128626
NPAS1	1.05099	5.5e-05		NPAS1	-1.60528	9.89373e-10
GPX3	1.04712	0.000107377		GPX3	-2.79821	1.35513e-06
STK32A	1.04158	8.07e-05		STK32A	-2.94984	2.48256e-13
SOX8	1.03374	0.000159895		SOX8	-2.81459	4.50661e-16
NPW	1.0219	0.00482519		NPW	-1.84143	1.61406e-05
CXXC5	1.0163	1.41e-10		CXXC5	-0.624525	0.00357479
P2RX7	1.00169	4.5e-06		P2RX7	-1.53326	1.09003e-09
TNFRSF19	1.0006	3.16e-06		TNFRSF19	-0.719061	0.00082943
CHRNA6	0.999388	0.0129543		CHRNA6	-0.790059	0.00690176
AFAP1L2	0.997377	1.31e-05		AFAP1L2	-0.727474	0.00237061
BMP8B	0.977471	0.000419903		BMP8B	-1.05949	0.00198751
ARNT2	0.968896	1.4e-08		ARNT2	-1.29717	5.24083e-08
RLBP1	0.942826	0.0167849		RLBP1	-2.04558	1.01312e-06
AIF1L	0.935377	1.07e-05		AIF1L	-2.3048	1.97547e-15
AEBP1	0.92526	4.67e-08		AEBP1	-0.921394	0.000208713
C3orf70	0.924344	4.35e-05		C3ORF70	-2.59082	5.14008e-14
SSFA2	0.912086	1.37e-15		SSFA2	-0.923445	8.05675e-05
OAF	0.911816	8.4e-06		OAF	-1.01871	4.4793e-06
CECR7	0.909307	1.28e-05		CECR7	-0.786695	0.00563274
GNG2	0.905977	2.62e-08		GNG2	-2.90494	2.10388e-16
SORL1	0.905975	0.000205259		SORL1	-1.32538	4.53158e-07
KBTBD7	0.904359	8.07e-11		KBTBD7	-1.04452	0.000777714
CLMN	0.901716	1.03e-08		CLMN	-1.28264	0.000137797
FZD7	0.886364	1.34e-05		FZD7	-1.10587	8.14085e-05
LAMB1	0.869523	4.62e-08		LAMB1	-0.702627	0.00103072
ARHGEF16	0.852869	0.00619913		ARHGEF16	-4.48382	0.00308127
HIP1	0.848702	1.49e-12		HIP1	-1.8664	2.28749e-10
APOD	0.835127	0.00449433		APOD	-2.34156	7.93579e-10
HSPA12A	0.834214	8.33e-07		HSPA12A	-0.673349	0.00637089
TRIL	0.819052	0.0138907		TRIL	-1.37991	0.000257128
HPS5	0.81795	5.82e-09		HPS5	-1.02809	2.00009e-05
TMOD1	0.810895	1.44e-05		TMOD1	-3.59874	2.73143e-09
KAT2B	0.808974	5.95e-07		KAT2B	-1.12829	0.00166372
OSBPL10	0.791432	5.36e-05		OSBPL10	-2.43901	6.46592e-16
PDZD4	0.78781	0.000896813		PDZD4	-1.27761	0.000168295
ENC1	0.779226	6.24e-06		ENC1	-0.853674	0.0012487
RXRG	0.770092	0.0265956		RXRG	-1.10802	7.57443e-06
PRR4	0.766596	0.00857225		PRR4	-1.19207	0.000110271
KANK2	0.761023	2.95e-08		KANK2	-1.08604	0.00609495
SELENBP1	0.752543	0.0011168		SELENBP1	-1.3998	0.000133423
JMY	0.752108	1.74e-11		JMY	-1.87988	0.000220232
BTBD3	0.737076	3.09e-09		BTBD3	-0.652985	0.00231649
GTF2IRD2B	0.729239	3.41e-07		GTF2IRD2B	-0.806843	0.00391282
LRP3	0.7244	0.000145465		LRP3	-1.11659	0.000937454
NFIA	0.724377	6.56e-06		NFIA	-2.62974	4.22105e-13
PPFIBP2	0.723418	1.58e-07		PPFIBP2	-1.083	0.00119325
GLCE	0.718396	1.69e-09		GLCE	-1.31553	7.25905e-08
FGF2	0.705705	0.00399166		FGF2	-2.45229	2.98401e-07
MEGF8	0.696073	1.95e-11		MEGF8	-1.08204	0.00507177
CTSF	0.694927	2.94e-05		CTSF	-1.21355	4.26855e-06
FMNL2	0.691602	5.08e-05		FMNL2	-0.809839	0.0011592
PDZRN3	0.689357	0.000570586		PDZRN3	-1.56384	0.00304348
RPGR	0.684803	2.71e-07		RPGR	-0.986128	0.00152233
TMEM231	0.682948	1.19e-08		TMEM231	-0.718169	0.0089809
PLD6	0.667747	8.12e-05		PLD6	-0.767643	0.0059975
MEIS3P1	0.667029	2.22e-08		MEIS3P1	-0.941904	5.06664e-05
CBX6	0.663985	4.29e-06		CBX6	-0.851027	0.000467154
SNHG8	0.663715	4.77e-06		SNHG8	-1.16042	0.000513074
NANOS1	0.662812	0.00124565		NANOS1	-0.902277	0.00282325
CSRP1	0.661709	1.37e-07		CSRP1	-0.826149	0.000152813
MBLAC2	0.66052	2.16e-09		MBLAC2	-1.50838	1.11933e-06
FZD9	0.651416	0.0114317		FZD9	-1.24985	1.50338e-07
TMED4	0.639901	6.28e-13		TMED4	-1.06122	7.11771e-06
AFAP1L1	0.629688	1.93e-05		AFAP1L1	-0.650422	0.00646681
MRPS6	0.6236	9.56e-06		MRPS6	-0.589115	0.00494436
HIST1H2AC	0.623254	0.00194667		HIST1H2AC	-0.986061	5.73918e-05
APP	0.621784	0.000345765		APP	-0.743886	0.00338657
ARHGEF6	0.617587	0.00100731		ARHGEF6	-0.556439	0.00888956
ZMIZ1	0.616492	3.51e-10		ZMIZ1	-0.562616	0.00855382
LHFPL2	0.616423	9.15e-09		LHFPL2	-0.850161	0.000112347
FRMD3	0.615341	0.00535792		FRMD3	-1.67807	1.79135e-07
FGF13	0.61142	0.0172375		FGF13	-1.28279	1.91814e-06
P2RX6	0.611147	0.0141405		P2RX6	-0.827684	0.00487708
FBXL18	0.609823	1.37e-08		FBXL18	-0.72044	0.00178394
HIST2H4A	0.605197	0.0006096		HIST2H4A	-1.61401	6.81271e-09
TUB	0.603484	0.0181116		TUB	-1.63675	0.000473413
ZNF462	0.599971	3.54e-07		ZNF462	-0.878208	0.000229541
GMCL1	0.59903	1.92e-09		GMCL1	-0.937126	0.00211705
SNHG7	0.593991	0.000285242		SNHG7	-0.657832	0.00571045
SNX1	0.591181	1.14e-09		SNX1	-2.30079	6.75772e-11
SIPA1L2	0.589355	0.000117612		SIPA1L2	-0.711014	0.000928026
MZF1	0.587979	1.08e-07		MZF1	-0.633043	0.00667314
RCAN3	0.583276	1.99e-05		RCAN3	-2.20026	5.92052e-06
CCDC50	0.583055	1.25e-06		CCDC50	-0.671007	0.00180103
BEST1	0.581419	0.0093392		BEST1	-0.979436	5.78935e-05
DUSP6	0.576503	0.000213794		DUSP6	-2.25177	0.000101733
SNUPN	0.576393	6.79e-06		SNUPN	-0.581473	0.00820767
UNC119B	0.576024	5.44e-10		UNC119B	-1.29671	5.63923e-05
SAP30	0.574407	3.44e-05		SAP30	-1.9998	2.59681e-05
TMEM170B	0.571989	3.27e-06		TMEM170B	-1.34467	0.000399797
BCL2	0.571602	0.00124372		BCL2	-2.20923	0.000166288
IGSF11	0.570972	0.0150993		IGSF11	-3.32075	2.15874e-10
ICK	0.56955	2.53e-05		ICK	-0.603007	0.00906046
ICA1	0.56772	0.00255444		ICA1	-1.24533	0.00334796
ADAT1	0.564424	1.71e-07		ADAT1	-0.97858	6.03851e-05
FARP2	0.563934	9.09e-05		FARP2	-1.045	0.00235912
SLC12A2	0.560559	2.94e-07		SLC12A2	-0.635031	0.00788443
UHMK1	0.55542	0.000262826		UHMK1	-3.30847	1.13131e-09
PTCH1	0.554464	0.00094865		PTCH1	-2.92811	9.02194e-05
PYGB	0.554263	0.000248406		PYGB	-0.955955	1.31235e-05
CBX7	0.549903	0.000569252		CBX7	-1.23756	2.73244e-05
SECISBP2L	0.544963	1.95e-08		SECISBP2L	-0.858142	0.00040465
FOXO3	0.54305	2.51e-06		FOXO3	-0.785646	0.00463671
AP3M2	0.541416	1.82e-05		AP3M2	-1.50461	9.14682e-09
RHPN2	0.538589	0.000906997		RHPN2	-1.03814	3.96552e-06
PNMAL1	0.538295	0.0222893		PNMAL1	-0.894678	6.14724e-05
FAM53A	0.536272	0.000921875		FAM53A	-1.60045	0.000840292
LPGAT1	0.532942	7.89e-09		LPGAT1	-1.50988	2.85043e-06
SSBP2	0.53293	0.000851229		SSBP2	-0.932248	0.000116955
MGLL	0.531972	0.0191171		MGLL	-1.79779	5.32599e-05
ANKRD10	0.529737	5.52e-05		ANKRD10	-1.34905	2.09416e-06
CTDSPL	0.529402	9.37e-05		CTDSPL	-1.85714	1.17956e-06
GLT8D2	0.528248	0.0472738		GLT8D2	-1.29624	3.91751e-05
FCGR2A	0.527167	0.00410228		FCGR2A	-0.758992	0.00583633
GCNT2	0.518478	0.0166562		GCNT2	-1.11573	7.14233e-06
GNG4	0.51825	0.0404387		GNG4	-1.1908	0.00027364
S100B	0.515424	0.0349026		S100B	-2.02975	2.67245e-06
LEPROT	0.515146	1.16e-05		LEPROT	-0.742788	0.000572994
MAN1A2	0.512479	1.32e-06		MAN1A2	-2.30173	2.09406e-08
ZNF426	0.509988	2.61e-05		ZNF426	-3.76717	2.83407e-05
WDR90	0.507504	5.37e-06		WDR90	-0.774179	0.00413742
ITPR1	0.505211	0.00821629		ITPR1	-1.4466	7.20527e-05
TNC	0.501054	0.0475858		TNC	-1.01723	0.00310177
GBA	-0.501247	6.73e-05		GBA	0.692735	0.00201057
PHLDB3	-0.510355	2.51e-06		PHLDB3	1.53672	0.00217992
SERF2	-0.514038	4.94e-09		SERF2	1.04651	6.38249e-05
MLKL	-0.514083	0.00111706		MLKL	0.589788	0.00978205
LY96	-0.516094	0.00667648		LY96	0.754446	0.000706269
ATP6V0B	-0.516312	6.51e-09		ATP6V0B	0.637049	0.00338127
SLC41A2	-0.527028	0.000730571		SLC41A2	1.68891	0.000236892
SEC61A2	-0.529205	2.97e-06		SEC61A2	2.45356	9.78431e-10
RASGRP3	-0.534827	0.0130707		RASGRP3	2.80378	1.2434e-08
SEC13	-0.535117	1.61e-12		SEC13	0.995283	0.000219275
C4orf48	-0.537251	0.00305882		C4ORF48	1.65516	0.000181318
FKBP15	-0.538835	2.11e-12		FKBP15	0.905928	0.000584507
UBE2N	-0.541741	6.29e-14		UBE2N	0.984992	0.000378059
NRP1	-0.541782	0.0054549		NRP1	2.07405	4.11946e-05
CROT	-0.541865	1.03e-05		CROT	1.45056	2.88138e-06
DERL2	-0.546044	1.14e-08		DERL2	0.639773	0.00392564
VAMP8	-0.546462	0.00259991		VAMP8	0.672935	0.00225025
CDC42EP2	-0.548464	0.000507639		CDC42EP2	1.13033	3.74662e-05
HERPUD1	-0.550078	4.58e-07		HERPUD1	2.13354	7.22537e-13
SLC1A5	-0.552944	4.64e-05		SLC1A5	0.719977	0.00158493
ARL4A	-0.555141	0.00013076		ARL4A	1.29603	0.00473042
ANXA6	-0.556677	2.16e-05		ANXA6	2.02473	0.000106726
SPAG1	-0.556929	0.000446934		SPAG1	1.44487	6.12153e-06
ADK	-0.558271	5.49e-07		ADK	0.723654	0.00788497
PLEKHO1	-0.560573	0.000286795		PLEKHO1	0.623991	0.00612971
SRI	-0.561447	1.43e-08		SRI	0.62708	0.00853749
LACTB	-0.564087	5.67e-07		LACTB	1.06877	2.97907e-05
MYOF	-0.567833	0.00262599		MYOF	2.5583	1.55432e-14
ERP29	-0.57092	1.38e-11		ERP29	0.580568	0.00884606
DCBLD1	-0.574423	0.000303157		DCBLD1	0.832385	0.00667667
PLEKHG1	-0.581863	0.000725778		PLEKHG1	1.42312	0.00321329
P2RX4	-0.585578	6.39e-07		P2RX4	1.11351	0.000355304
ZFP36	-0.591533	0.000548931		ZFP36	0.791643	0.000489215
TUBB6	-0.595944	3.87e-06		TUBB6	0.878562	0.00016275
ACAT2	-0.598127	7.73e-06		ACAT2	0.852387	0.000173277
CCDC107	-0.605691	4.24e-07		CCDC107	1.14911	0.00134224
TOM1	-0.605776	2.13e-10		TOM1	0.642886	0.00407437
COL6A3	-0.606339	0.00370439		COL6A3	0.772379	0.00444764
FUCA1	-0.60881	8.78e-05		FUCA1	1.47312	6.26874e-08
SQRDL	-0.614675	0.000261906		SQRDL	2.1752	7.98491e-12
ELOVL4	-0.619522	0.0205134		ELOVL4	1.18527	0.00367164
ZDHHC12	-0.621572	1.68e-10		ZDHHC12	0.748815	0.00228955
LIPA	-0.621932	2.51e-06		LIPA	1.37279	3.82375e-06
RHOG	-0.624625	2.25e-11		RHOG	0.598588	0.00768475
SRGN	-0.633344	0.000548931		SRGN	0.723416	0.00220267
DHRS1	-0.640303	3.21e-06		DHRS1	0.760442	0.00141403
ZNF385A	-0.641872	2.34e-05		ZNF385A	1.46937	4.67412e-05
GLIPR1	-0.646818	0.00255062		GLIPR1	5.15851	3.67799e-38
NAGK	-0.651349	2.36e-13		NAGK	0.948196	5.80497e-05
RASD1	-0.654632	0.0110182		RASD1	1.22737	0.00154333
ABCB1	-0.656484	0.0016705		ABCB1	3.24398	7.08321e-14
CYFIP2	-0.659466	0.00128871		CYFIP2	1.83701	0.000137325
HLA-DMA	-0.662708	0.00158074		HLA-DMA	1.82453	2.16157e-10
RNF149	-0.668371	3.6e-13		RNF149	0.603518	0.00598108
PIK3IP1	-0.674035	0.000251759		PIK3IP1	1.06736	0.00113954
QPCTL	-0.685258	2.92e-08		QPCTL	1.00918	0.00102263
LYPD1	-0.688519	0.0168322		LYPD1	3.72474	4.23058e-12
CITED1	-0.694209	0.0162544		CITED1	1.32746	1.93192e-07
TCIRG1	-0.711642	2.71e-08		TCIRG1	0.937231	0.000127773
TTYH3	-0.715178	2.23e-06		TTYH3	1.2572	2.53811e-06
ANKRD29	-0.716876	0.00218821		ANKRD29	2.19265	0.000345868
LMTK3	-0.718129	0.00334837		LMTK3	2.41753	0.00138309
TRPV2	-0.725042	1.83e-05		TRPV2	0.775268	0.0015598
C14orf2	-0.727744	8.51e-13		C14ORF2	0.694204	0.0017625
COMTD1	-0.729936	3.1e-06		COMTD1	1.07524	9.74675e-05
ARHGAP30	-0.735539	0.00106824		ARHGAP30	2.53684	1.46235e-05
CHCHD10	-0.738758	4.45e-06		CHCHD10	1.22487	4.02717e-07
SLC22A18AS	-0.739596	0.00291219		SLC22A18AS	0.987412	0.00318068
ICAM3	-0.740836	5.26e-07		ICAM3	0.878601	0.000248456
KCNK6	-0.741462	1.56e-05		KCNK6	1.49538	0.00219326
CDKAL1	-0.752296	3.45e-07		CDKAL1	1.14057	0.000215675
MICB	-0.753635	2.9e-05		MICB	1.61074	3.37318e-06
TNFRSF25	-0.757404	0.0005905		TNFRSF25	1.30183	0.000205466
SEC61B	-0.760477	1.17e-13		SEC61B	0.654615	0.0038111
ARHGDIB	-0.761378	3.8e-05		ARHGDIB	1.54343	5.03547e-09
SLC31A1	-0.771305	3.42e-11		SLC31A1	0.716147	0.00180634
EMR1	-0.771571	0.00839065		EMR1	1.81154	0.000323266
XKR8	-0.773259	6.55e-06		XKR8	2.04458	4.67983e-10
TM4SF18	-0.775652	0.000412171		TM4SF18	1.67772	0.00384627
DGKA	-0.777408	1.68e-05		DGKA	1.06335	0.000125144
ITGA5	-0.778777	5.8e-05		ITGA5	1.86659	5.08897e-11
TICAM2	-0.779869	0.000156048		TICAM2	0.881223	0.00592352
HLA-DMB	-0.783491	0.000406136		HLA-DMB	1.88286	4.99505e-11
TDO2	-0.804105	0.000465028		TDO2	2.61063	0.00326949
WIPI1	-0.804469	1.73e-06		WIPI1	1.0014	0.00011766
PRKAG2	-0.811477	2.16e-08		PRKAG2	1.51903	4.61955e-05
UCN2	-0.818089	0.0281072		UCN2	0.959279	6.82009e-05
FAM101B	-0.831852	1.88e-07		FAM101B	1.47922	4.20543e-07
CTSC	-0.832984	2.42e-09		CTSC	1.24146	3.79586e-07
ARHGAP22	-0.836211	0.000209459		ARHGAP22	2.26545	9.63008e-09
IL21R	-0.857874	0.00194188		IL21R	4.76377	8.70302e-06
INPP5D	-0.866687	0.000128115		INPP5D	3.75165	0.000962676
NCALD	-0.866936	1.74e-05		NCALD	1.01502	3.84742e-05
CD68	-0.879634	4.95e-08		CD68	0.952232	4.04473e-05
S100A11	-0.886602	3.68e-12		S100A11	0.6056	0.00543939
KLF2	-0.903787	4.16e-09		KLF2	0.95289	0.000516916
DUSP10	-0.909761	2.25e-07		DUSP10	1.91279	0.0037653
HMOX1	-0.95039	7.61e-09		HMOX1	3.18345	4.44089e-16
NKD1	-0.953303	0.000458835		NKD1	2.52714	4.11169e-06
VSNL1	-0.957311	0.0215346		VSNL1	5.68299	2.7824e-08
NPL	-0.960421	1.67e-08		NPL	0.581962	0.00867841
WT1	-0.96254	0.0337023		WT1	1.54934	0.00265803
POPDC3	-0.972889	0.000533126		POPDC3	1.17421	0.001079
ANKRD9	-0.973478	5.62e-08		ANKRD9	1.52037	9.12053e-09
MYO1D	-0.978963	2.01e-07		MYO1D	1.45543	2.09007e-07
CSRP2	-0.983867	4.28e-05		CSRP2	1.05848	0.000217896
GLRX	-0.991135	1.2e-11		GLRX	0.825893	0.000260922
PRDM1	-0.994742	1.41e-07		PRDM1	3.75923	1.81142e-12
SLC7A11	-1.01474	0.00049764		SLC7A11	1.89494	3.28027e-06
CDH15	-1.04724	0.00971616		CDH15	0.776279	0.000960174
SLC14A1	-1.04973	0.0136673		SLC14A1	1.09453	0.0025254
LCP1	-1.06122	3.06e-06		LCP1	1.52201	1.71199e-05
HAS3	-1.0654	1.8e-05		HAS3	2.16581	2.99247e-07
ADRA2A	-1.06853	2.86e-05		ADRA2A	1.19377	0.00496638
MICAL1	-1.06869	3.56e-13		MICAL1	0.68067	0.00543563
SCARB1	-1.09606	2.29e-09		SCARB1	0.997505	1.53472e-05
ZNF185	-1.1288	2.34e-07		ZNF185	1.67678	0.00121661
RGS16	-1.13238	1.25e-05		RGS16	2.66474	2.44247e-15
AKR1C2	-1.13512	0.0036629		AKR1C2	1.14279	6.26628e-06
CORO1A	-1.15433	4.39e-06		CORO1A	3.01442	1.84468e-05
FOSL1	-1.16628	1.14e-05		FOSL1	1.20669	1.32691e-06
CKMT1A	-1.218	0.0208554		CKMT1A	2.02008	0.00807886
CSTB	-1.23521	2.32e-18		CSTB	0.553679	0.00996208
TNFAIP3	-1.23605	1.61e-12		TNFAIP3	1.18763	0.00172723
CCL2	-1.24219	3.47e-09		CCL2	2.9675	0.000900575
WNT5A	-1.31344	5.07e-06		WNT5A	0.930361	0.00722038
TM4SF19	-1.35258	0.000107079		TM4SF19	0.908272	0.000124188
COL13A1	-1.41491	4.25e-07		COL13A1	1.02589	0.00308283
SLC2A6	-1.46682	1.68e-18		SLC2A6	1.72248	8.08072e-10
TMEM45A	-1.46864	5.29e-10		TMEM45A	1.83119	5.7682e-10
FABP4	-1.47889	9.41e-05		FABP4	2.77662	0.00628869
PLAUR	-1.53205	3.04e-12		PLAUR	2.11859	2.4032e-12
FAM180A	-1.53864	0.000127253		FAM180A	2.92107	0.00220156
TRIML2	-1.98201	9.5e-05		TRIML2	3.98832	7.79956e-12
KRT80	-2.07119	3.54e-07		KRT80	1.45262	0.00339406
MMP1	-2.0879	1.91e-07		MMP1	4.20269	5.32905e-15
MMP3	-2.08798	1.25e-05		MMP3	3.17981	1.38334e-13
DNER	-3.02784	4.25e-08		DNER	1.16672	5.35057e-06
KRT15	-3.74568	7.98e-10		KRT15	2.03198	0.00248743

## Sheet: Table S5
Canonical Pathways Enrichment - Validated genes downregulated after RMEL3 knockdown				Canonical Pathways Enrichment - Validated genes upregulated after RMEL3 knockdown
Ingenuity Canonical Pathways	p-value	Molecules		Ingenuity Canonical Pathways		Molecules
Axonal Guidance Signaling	0.00301995	GNG4,ARHGEF6,GNG2,PTCH1,BMP8B,PLCB1,FZD9,EPHA3,FARP2,FZD7		NRF2-mediated Oxidative Stress Response	0.0060256	HMOX1,ERP29,SCARB1,HERPUD1,FOSL1
Phospholipase C Signaling	0.000144544	GNG4,FCGR2A,ARHGEF16,ARHGEF6,GNG2,PLCB1,ITPR1,PLD6,CREB5		Hepatic Fibrosis / Hepatic Stellate Cell Activation	0.00645654	LY96,COL13A1,COL6A3,CCL2,MMP1
Protein Kinase A Signaling	0.00446684	GNG4,PPP1R1B,DUSP6,GNG2,PTCH1,PLCB1,PYGB,ITPR1,CREB5		Colorectal Cancer Metastasis Signaling	0.018197	RHOG,MMP3,PRKAG2,MMP1,WNT5A
Molecular Mechanisms of Cancer	0.0102329	ARHGEF16,ARHGEF6,PTCH1,BMP8B,PLCB1,FZD9,FZD7,BCL2		Cdc42 Signaling	0.0223872	HLA-DMA,HLA-DMB,ITGA5,CDC42EP2
Breast Cancer Regulation by Stathmin1	0.000977237	GNG4,ARHGEF16,ARHGEF6,GNG2,PLCB1,UHMK1,ITPR1		RhoGDI Signaling	0.0251189	RHOG,ITGA5,CDH15,ARHGDIB
Adipogenesis pathway	0.000812831	KAT2B,FGF2,FZD9,SAP30,FGFRL1,FZD7		Granulocyte Adhesion and Diapedesis	0.0269153	CCL2,MMP3,ITGA5,MMP1
Role of NFAT in Regulation of the Immune Response	0.00281838	GNG4,FCGR2A,GNG2,RCAN3,PLCB1,ITPR1		Agranulocyte Adhesion and Diapedesis	0.0331131	CCL2,MMP3,ITGA5,MMP1
Thrombin Signaling	0.00467735	GNG4,ARHGEF16,ARHGEF6,GNG2,PLCB1,ITPR1		Leukocyte Extravasation Signaling	0.0389045	MMP3,ICAM3,ITGA5,MMP1
Huntington's Disease Signaling	0.0112202	GNG4,GNG2,PLCB1,HIP1,ITPR1,CREB5		T Helper Cell Differentiation	0.0107152	HLA-DMA,IL21R,HLA-DMB
FGF Signaling	0.000660693	FGF2,FGFRL1,ITPR1,CREB5,FGF13		Toll-like Receptor Signaling	0.0120226	LY96,TICAM2,TNFAIP3
P2Y Purigenic Receptor Signaling Pathway	0.00295121	GNG4,GNG2,PLCB1,CREB5,ITGB3		IL-4 Signaling	0.0123027	HLA-DMA,HLA-DMB,INPP5D
Clathrin-mediated Endocytosis Signaling	0.00416869	TF,FGF2,HIP1,FGF13,APOD,ITGB3		TR/RXR Activation	0.017378	AKR1C1/AKR1C2,SCARB1,COL6A3
Human Embryonic Stem Cell Pluripotency	0.00489779	FGF2,BMP8B,FZD9,FGFRL1,FZD7		iCOS-iCOSL Signaling in T Helper Cells	0.0323594	HLA-DMA,HLA-DMB,INPP5D
Gαq Signaling	0.00707946	GNG4,GNG2,PLCB1,ITPR1,PLD6		phagosome formation	0.0331131	RHOG,ITGA5,INPP5D
CREB Signaling in Neurons	0.0131826	GNG4,GNG2,PLCB1,ITPR1,CREB5		phagosome maturation	0.0416869	ATP6V0B,TUBB6,TCIRG1
Role of NFAT in Cardiac Hypertrophy	0.0158489	GNG4,GNG2,RCAN3,PLCB1,ITPR1		Atherosclerosis Signaling	0.0457088	CCL2,MMP3,MMP1
Hepatic Fibrosis / Hepatic Stellate Cell Activation	0.0169824	FGF2,COL9A3,TGFA,IGFBP3,BCL2		Tryptophan Degradation III (Eukaryotic)	0.00794328	ACAT2,TDO2
IL-8 Signaling	0.017378	GNG4,GNG2,PLD6,BCL2,ITGB3		B Cell Development	0.0190546	HLA-DMA,HLA-DMB
Regulation of the Epithelial-Mesenchymal Transition Pathway	0.017378	FGF2,FZD9,FGFRL1,FGF13,FZD7		Oncostatin M Signaling	0.0199526	MMP3,MMP1
Role of Osteoblasts, Osteoclasts and Chondrocytes in Rheumatoid Arthritis	0.0338844	BMP8B,FZD9,FZD7,BCL2,ITGB3		IL-17A Signaling in Fibroblasts	0.020893	CCL2,MMP1
G Protein Signaling Mediated by Tubby	0.000128825	GNG4,GNG2,PLCB1,TUB		Antigen Presentation Pathway	0.0234423	HLA-DMA,HLA-DMB
Wnt/Ca+ pathway	0.00112202	PLCB1,FZD9,CREB5,FZD7		Inhibition of Matrix Metalloproteases	0.025704	MMP3,MMP1
Non-Small Cell Lung Cancer Signaling	0.00194984	RXRG,FOXO3,TGFA,ITPR1		Autoimmune Thyroid Disease Signaling	0.0363078	HLA-DMA,HLA-DMB
Basal Cell Carcinoma Signaling	0.00281838	PTCH1,BMP8B,FZD9,FZD7		Graft-versus-Host Disease Signaling	0.0380189	HLA-DMA,HLA-DMB
Reelin Signaling in Neurons	0.00398107	ARHGEF16,ARHGEF6,APP,ITGB3		Semaphorin Signaling in Neurons	0.0457088	RHOG,NRP1
GPCR-Mediated Nutrient Sensing in Enteroendocrine Cells	0.00489779	GNG4,GNG2,PLCB1,ITPR1		Role of IL-17A in Arthritis	0.0467735	CCL2,MMP1
α-Adrenergic Signaling	0.00562341	GNG4,GNG2,PYGB,ITPR1		Adenine and Adenosine Salvage VI	0.00645654	ADK
fMLP Signaling in Neutrophils	0.011749	GNG4,GNG2,PLCB1,ITPR1		Heme Degradation	0.0251189	HMOX1
CCR3 Signaling in Eosinophils	0.0154882	GNG4,GNG2,PLCB1,ITPR1		Ascorbate Recycling (Cytosolic)	0.0251189	GLRX
Glioblastoma Multiforme Signaling	0.0316228	PLCB1,FZD9,ITPR1,FZD7		Glutathione Redox Reactions II	0.0251189	GLRX
CXCR4 Signaling	0.0363078	GNG4,GNG2,PLCB1,ITPR1		N-acetylglucosamine Degradation II	0.0251189	NAGK
Aldosterone Signaling in Epithelial Cells	0.0363078	SLC12A2,PLCB1,ITPR1,HSPA12A		Creatine-phosphate Biosynthesis	0.0316228	CKMT1A/CKMT1B
Dopamine-DARPP32 Feedback in cAMP Signaling	0.042658	PPP1R1B,PLCB1,ITPR1,CREB5		CMP-N-acetylneuraminate Biosynthesis I (Eukaryotes)	0.0316228	NAGK
Agrin Interactions at Neuromuscular Junction	0.0186209	ARHGEF6,LAMB1,ITGB3		Pregnenolone Biosynthesis	0.0436516	MICAL1
Melanocyte Development and Pigmentation Signaling	0.0316228	DCT,CREB5,BCL2
G Beta Gamma Signaling	0.0354813	GNG4,ARHGEF6,GNG2
Factors Promoting Cardiogenesis in Vertebrates	0.0398107	BMP8B,FZD9,FZD7
p53 Signaling	0.0457088	KAT2B,JMY,BCL2
Docosahexaenoic Acid (DHA) Signaling	0.0398107	APP,BCL2
Eumelanin Biosynthesis	0.0398107	DCT
Chondroitin and Dermatan Biosynthesis	0.047863	CSGALNACT1

## Sheet: Table S6
RPPA of RMEL3 silenced A375-SM melanoma cells
Antibody	protein change relative to control	T. Test
Transglutaminase-M-V	-1.00895	0.00146978
FoxM1-R-V	-0.898803	0.000695213
Cyclin-B1-R-V	-0.835834	0.000111749
Tyro3-R-V	-0.792742	1.54816e-05
YAP_pS127-R-E	-0.562437	0.00107246
Rb_pS807_S811-R-V	-0.478409	0.00240439
TTF1-R-V	-0.400081	0.00427298
GAPDH-M-C	-0.35223	0.0467138
Akt-R-V	-0.352106	0.000641199
MSH6-R-C	-0.311965	0.00654094
IGF1R-beta-R-V	-0.31142	0.00637975
Chk1-M-C	-0.298823	0.0391557
53BP1-R-V	-0.284617	0.0113465
Annexin-I-M-V	-0.27506	0.000618919
14-3-3-zeta-R-V	-0.265436	0.0087072
Rictor-R-C	-0.257797	0.00584959
GPBB-R-V	-0.25692	0.00354069
B-Raf-M-C	-0.243984	0.00624695
SCD-M-V	-0.228748	0.0105718
ADAR1-M-V	-0.209736	0.00126226
UGT1A-M-V	-0.203555	0.00727917
Akt_pT308-R-V	-0.179894	0.0049004
YAP-R-E	-0.173486	0.000326974
JNK2-R-C	-0.16615	0.00316072
TFRC-R-V	-0.165044	0.00490706
Bcl2-M-V	-0.161813	0.00738444
Notch1-R-V	-0.159264	0.00460708
SF2-M-V	-0.155371	0.000591624
Stat5a-R-V	-0.150015	0.00243941
C-Raf-R-V	-0.150011	0.011944
CDK1-R-V	-0.138314	0.000213522
Smad3-R-V	-0.131057	0.003017
PEA-15-R-V	-0.120729	0.0136404
MSH2-M-V	-0.110744	0.0133337
BAP1-M-V	-0.0999823	0.0353601
E2F1-M-V	-0.0915656	0.0134356
Bim-R-V	-0.0802858	0.0306892
Chk2-M-V	-0.0782348	0.00697731
B-Raf_pS445-R-V	-0.0668304	0.0450811
p38_pT180_Y182-R-V	-0.062487	0.0189483
Rb-M-QC	-0.0601637	0.0387675
DJ1-R-V	-0.0583843	0.00452454
Smad1-R-V	-0.047338	0.0478587
Beclin-G-C	-0.046107	0.0424424
PARP-cleaved-M-QC	-0.0377021	0.00819566
TSC1-R-C	-0.0335243	0.0421627
PI3K-p110-alpha-R-C	0.0227885	0.029133
FoxO3a_pS318_S321-R-C	0.0290594	0.0478175
PDK1_pS241-R-V	0.0422256	0.0450752
Raptor-R-V	0.0442759	0.0474213
Annexin-VII-M-V	0.0457695	0.0248087
p70-S6K1-R-V	0.0561711	0.0150242
Pdcd-1L1-G-C	0.0632934	0.0119065
Chk1_pS345-R-C	0.0641928	0.00194074
HER2-M-V	0.0724616	0.0138207
Rab25-R-V	0.0869091	0.0153808
IRS1-R-V	0.0881252	0.0262798
mTOR_pS2448-R-C	0.0925799	0.0251163
Stat3_pY705-R-V	0.0993946	0.0140431
eIF4G-R-C	0.0998544	0.0107576
Claudin-7-R-V	0.109121	0.00237237
HER3_pY1289-R-C	0.119411	0.00589414
Mcl-1-R-V	0.1262	0.000414737
HER3-R-V	0.128519	0.0481658
N-Ras-M-V	0.128597	0.0465557
MDM2_pS166-R-V	0.137971	0.0459044
JAB1-M-C	0.142606	0.0187562
Src_pY527-R-V	0.145975	0.0259876
VEGFR-2-R-V	0.148446	0.0213824
FAK-R-E	0.14953	0.0164425
eEF2-R-C	0.151069	0.0264648
Dvl3-R-V	0.164391	0.0261385
EGFR_pY1068-R-C	0.168006	0.00766548
Caspase-8-M-QC	0.178238	0.00341932
Tuberin-R-V	0.185593	0.0147594
PDGFR-beta-R-V	0.187252	0.0144474
p38-R-V	0.187774	0.0331547
PTEN-R-V	0.218699	0.00833638
YB1-R-V	0.219827	0.0324603
c-Jun_pS73-R-V	0.221828	0.0132812
GCN5L2-R-V	0.260698	0.0124177
ACC1-R-E	0.26308	0.00465903
4E-BP1_pS65-R-V	0.272203	0.00656083
Snail-M-QC	0.317791	0.0072559
PAI-1-M-V	0.325834	0.00627954
FASN-R-V	0.344695	0.00660477
CD49b-M-V	0.363531	0.00157776
p27-Kip-1-R-V	0.432783	0.0161586
Cyclin-E1-M-V	0.451609	0.00132593
p70-S6K_pT389-R-V	0.481876	0.00203809
MIG6-M-V	0.533222	0.000213587
Caveolin-1-R-V	0.621374	0.016256
Merlin-R-C	0.632534	0.00109182
S6_pS235_S236-R-V	0.781543	0.0038447
ACC_pS79-R-V	0.960002	0.00428766
Fibronectin-R-V	1.03166	0.00381806
S6_pS240_S244-R-V	1.0963	0.00512178
